# Supplementary material for: Evidence for Community Transmission of Community-Associated but Not Health-Care-Associated Methicillin-Resistant Staphylococcus Aureus Strains Linked to Social and Material Deprivation: Spatial Analysis of Cross-sectional Data
Source: PLoS Med. 2016 Jan 26;13(1):e1001944. doi: 10.1371/journal.pmed.1001944 (PMC4727805; doi:10.1371/journal.pmed.1001944)
Supplement: S1 Text — (XLS) [file pmed.1001944.s004.xls]

## Sheet: PATIENT_LEVEL_DATA
Patient_ID	LSOA_CODE_2011	Gender	Age_Group	CA_or_HA_MRSA_Patient	Sample_ID	Eligible_For_Sequencing	CA_or_HA_MRSA_Sample
P_0001	E01003091	Male	0-14 years	Unclassified	S_0486	no	Unclassified
P_0001	E01003091	Male	0-14 years	Unclassified	S_0001	yes	Unclassified
P_0004	E01003159	Male	0-14 years	HA	S_0589	yes	HA
P_0005	E01003939	Male	45-64 years	HA	S_0617	yes	HA
P_0005	E01003939	Male	45-64 years	HA	S_0616	no	Unclassified
P_0006	E01003089	Male	0-14 years	CA	S_0002	yes	CA
P_0007	E01003107	Female	15-29 years	CA	S_0408	yes	CA
P_0008	E01003941	Female	45-64 years	CA	S_0434	yes	CA
P_0011	E01003116	Male	65+ years	CA	S_0005	yes	CA
P_0012	E01003105	Male	65+ years	HA	S_0396	yes	HA
P_0012	E01003105	Male	65+ years	HA	S_0440	no	Unclassified
P_0014	E01003184	Male	65+ years	HA	S_0463	yes	HA
P_0015	E01003221	Male	65+ years	HA	S_0007	yes	HA
P_0015	E01003221	Male	65+ years	HA	S_0006	yes	HA
P_0017	E01003323	Female	15-29 years	HA	S_0485	no	Unclassified
P_0017	E01003323	Female	15-29 years	HA	S_0348	no	Unclassified
P_0017	E01003323	Female	15-29 years	HA	S_0008	yes	HA
P_0017	E01003323	Female	15-29 years	HA	S_0544	no	Unclassified
P_0017	E01003323	Female	15-29 years	HA	S_0226	yes	HA
P_0017	E01003323	Female	15-29 years	HA	S_0261	no	Unclassified
P_0017	E01003323	Female	15-29 years	HA	S_0009	no	Unclassified
P_0017	E01003323	Female	15-29 years	HA	S_0451	no	Unclassified
P_0018	E01003041	Male	65+ years	HA	S_0197	yes	HA
P_0018	E01003041	Male	65+ years	HA	S_0010	yes	HA
P_0018	E01003041	Male	65+ years	HA	S_0388	no	Unclassified
P_0018	E01003041	Male	65+ years	HA	S_0403	no	Unclassified
P_0018	E01003041	Male	65+ years	HA	S_0250	yes	HA
P_0018	E01003041	Male	65+ years	HA	S_0239	no	Unclassified
P_0018	E01003041	Male	65+ years	HA	S_0240	no	Unclassified
P_0018	E01003041	Male	65+ years	HA	S_0278	no	Unclassified
P_0018	E01003041	Male	65+ years	HA	S_0454	no	Unclassified
P_0019	E01003123	Female	30-44 years	CA	S_0011	yes	CA
P_0022	E01003177	Male	45-64 years	CA	S_0012	yes	CA
P_0023	E01003970	Male	0-14 years	HA	S_0013	yes	HA
P_0023	E01003970	Male	0-14 years	HA	S_0014	yes	HA
P_0024	E01003122	Male	30-44 years	CA	S_0624	yes	CA
P_0024	E01003122	Male	30-44 years	CA	S_0625	no	Unclassified
P_0024	E01003122	Male	30-44 years	CA	S_0445	yes	CA
P_0025	E01003062	Female	30-44 years	HA	S_0015	yes	HA
P_0026	E01003990	Female	30-44 years	CA	S_0641	yes	CA
P_0026	E01003990	Female	30-44 years	CA	S_0640	yes	Unclassified
P_0029	E01003102	Female	45-64 years	HA	S_0593	no	Unclassified
P_0029	E01003102	Female	45-64 years	HA	S_0591	yes	HA
P_0029	E01003102	Female	45-64 years	HA	S_0592	no	Unclassified
P_0029	E01003102	Female	45-64 years	HA	S_0645	no	Unclassified
P_0030	E01003128	Female	15-29 years	CA	S_0572	yes	CA
P_0031	E01003921	Male	65+ years	HA	S_0017	yes	HA
P_0031	E01003921	Male	65+ years	HA	S_0018	no	Unclassified
P_0032	E01003961	Male	45-64 years	HA	S_0205	yes	Unclassified
P_0032	E01003961	Male	45-64 years	HA	S_0237	no	Unclassified
P_0032	E01003961	Male	45-64 years	HA	S_0252	no	Unclassified
P_0032	E01003961	Male	45-64 years	HA	S_0257	yes	HA
P_0032	E01003961	Male	45-64 years	HA	S_0019	yes	HA
P_0033	E01033207	Male	45-64 years	CA	S_0508	yes	CA
P_0036	E01003030	Male	65+ years	HA	S_0671	yes	HA
P_0039	E01003932	Male	65+ years	Unclassified	S_0433	yes	Unclassified
P_0040	E01003346	Male	45-64 years	Unclassified	S_0022	yes	Unclassified
P_0040	E01003346	Male	45-64 years	Unclassified	S_0222	no	Unclassified
P_0042	E01003041	Male	0-14 years	CA	S_0554	yes	CA
P_0045	E01033324	Male	65+ years	HA	S_0524	no	Unclassified
P_0045	E01033324	Male	65+ years	HA	S_0526	no	Unclassified
P_0045	E01033324	Male	65+ years	HA	S_0525	no	Unclassified
P_0045	E01033324	Male	65+ years	HA	S_0564	no	Unclassified
P_0045	E01033324	Male	65+ years	HA	S_0563	no	Unclassified
P_0045	E01033324	Male	65+ years	HA	S_0468	yes	HA
P_0045	E01033324	Male	65+ years	HA	S_0498	no	Unclassified
P_0045	E01033324	Male	65+ years	HA	S_0499	no	Unclassified
P_0046	E01003991	Female	65+ years	CA	S_0539	yes	CA
P_0047	E01032803	Female	45-64 years	HA	S_0586	no	Unclassified
P_0047	E01032803	Female	45-64 years	HA	S_0488	yes	HA
P_0049	E01003335	Male	45-64 years	HA	S_0200	yes	HA
P_0049	E01003335	Male	45-64 years	HA	S_0374	no	Unclassified
P_0051	E01004033	Female	65+ years	HA	S_0329	yes	HA
P_0053	E01003981	Female	45-64 years	HA	S_0035	no	Unclassified
P_0053	E01003981	Female	45-64 years	HA	S_0036	no	Unclassified
P_0053	E01003981	Female	45-64 years	HA	S_0037	no	Unclassified
P_0053	E01003981	Female	45-64 years	HA	S_0038	no	Unclassified
P_0053	E01003981	Female	45-64 years	HA	S_0039	no	Unclassified
P_0053	E01003981	Female	45-64 years	HA	S_0040	no	Unclassified
P_0053	E01003981	Female	45-64 years	HA	S_0041	no	Unclassified
P_0053	E01003981	Female	45-64 years	HA	S_0024	yes	Unclassified
P_0053	E01003981	Female	45-64 years	HA	S_0027	no	Unclassified
P_0053	E01003981	Female	45-64 years	HA	S_0028	no	Unclassified
P_0053	E01003981	Female	45-64 years	HA	S_0026	no	Unclassified
P_0053	E01003981	Female	45-64 years	HA	S_0025	no	Unclassified
P_0053	E01003981	Female	45-64 years	HA	S_0376	no	Unclassified
P_0053	E01003981	Female	45-64 years	HA	S_0386	no	Unclassified
P_0053	E01003981	Female	45-64 years	HA	S_0390	no	Unclassified
P_0053	E01003981	Female	45-64 years	HA	S_0391	no	Unclassified
P_0053	E01003981	Female	45-64 years	HA	S_0032	no	Unclassified
P_0053	E01003981	Female	45-64 years	HA	S_0030	no	Unclassified
P_0053	E01003981	Female	45-64 years	HA	S_0029	no	Unclassified
P_0053	E01003981	Female	45-64 years	HA	S_0031	no	Unclassified
P_0053	E01003981	Female	45-64 years	HA	S_0597	no	Unclassified
P_0053	E01003981	Female	45-64 years	HA	S_0598	yes	HA
P_0053	E01003981	Female	45-64 years	HA	S_0033	no	Unclassified
P_0053	E01003981	Female	45-64 years	HA	S_0425	no	Unclassified
P_0053	E01003981	Female	45-64 years	HA	S_0426	no	Unclassified
P_0053	E01003981	Female	45-64 years	HA	S_0034	yes	HA
P_0059	E01003093	Male	65+ years	Unclassified	S_0543	yes	Unclassified
P_0061	E01003148	Male	30-44 years	HA	S_0599	yes	HA
P_0065	E01003986	Male	45-64 years	HA	S_0045	yes	HA
P_0065	E01003986	Male	45-64 years	HA	S_0202	no	Unclassified
P_0065	E01003986	Male	45-64 years	HA	S_0406	no	Unclassified
P_0065	E01003986	Male	45-64 years	HA	S_0407	no	Unclassified
P_0065	E01003986	Male	45-64 years	HA	S_0046	no	Unclassified
P_0065	E01003986	Male	45-64 years	HA	S_0492	no	Unclassified
P_0067	E01003016	Male	30-44 years	CA	S_0379	yes	CA
P_0067	E01003016	Male	30-44 years	CA	S_0416	yes	CA
P_0067	E01003016	Male	30-44 years	CA	S_0602	yes	CA
P_0067	E01003016	Male	30-44 years	CA	S_0603	no	Unclassified
P_0070	E01003154	Male	45-64 years	CA	S_0293	yes	CA
P_0071	E01004058	Male	65+ years	HA	S_0418	yes	HA
P_0072	E01004042	Male	65+ years	HA	S_0283	yes	HA
P_0082	E01003926	Male	15-29 years	CA	S_0419	yes	CA
P_0084	E01004060	Female	15-29 years	Unclassified	S_0542	yes	Unclassified
P_0086	E01003150	Male	65+ years	HA	S_0054	no	Unclassified
P_0086	E01003150	Male	65+ years	HA	S_0055	yes	HA
P_0086	E01003150	Male	65+ years	HA	S_0056	no	Unclassified
P_0086	E01003150	Male	65+ years	HA	S_0057	no	Unclassified
P_0086	E01003150	Male	65+ years	HA	S_0058	no	Unclassified
P_0086	E01003150	Male	65+ years	HA	S_0053	yes	HA
P_0090	E01003980	Male	65+ years	CA_and_HA	S_0375	yes	CA
P_0090	E01003980	Male	65+ years	CA_and_HA	S_0310	yes	HA
P_0090	E01003980	Male	65+ years	CA_and_HA	S_0325	yes	HA
P_0093	E01003036	Female	65+ years	HA	S_0285	yes	HA
P_0096	E01003987	Male	65+ years	HA	S_0627	yes	HA
P_0098	E01003324	Male	45-64 years	CA	S_0062	yes	CA
P_0100	E01003165	Male	30-44 years	HA	S_0522	yes	Unclassified
P_0100	E01003165	Male	30-44 years	HA	S_0063	yes	HA
P_0100	E01003165	Male	30-44 years	HA	S_0064	no	Unclassified
P_0102	E01003973	Female	45-64 years	CA	S_0065	yes	CA
P_0104	E01032582	Male	65+ years	Unclassified	S_0618	yes	Unclassified
P_0107	E01003934	Female	65+ years	HA	S_0318	yes	HA
P_0107	E01003934	Female	65+ years	HA	S_0322	no	Unclassified
P_0112	E01003933	Female	45-64 years	HA	S_0066	yes	Unclassified
P_0112	E01003933	Female	45-64 years	HA	S_0578	yes	HA
P_0113	E01003226	Male	30-44 years	CA	S_0229	yes	CA
P_0114	E01003966	Female	45-64 years	HA	S_0436	yes	HA
P_0115	E01003219	Male	65+ years	HA	S_0619	yes	HA
P_0116	E01003095	Male	65+ years	CA	S_0364	yes	CA
P_0116	E01003095	Male	65+ years	CA	S_0363	no	Unclassified
P_0116	E01003095	Male	65+ years	CA	S_0397	no	Unclassified
P_0116	E01003095	Male	65+ years	CA	S_0398	no	Unclassified
P_0116	E01003095	Male	65+ years	CA	S_0399	no	Unclassified
P_0117	E01003054	Male	45-64 years	HA	S_0067	yes	Unclassified
P_0117	E01003054	Male	45-64 years	HA	S_0401	yes	HA
P_0120	E01003026	Male	65+ years	HA	S_0308	yes	HA
P_0121	E01003286	Female	65+ years	HA	S_0068	yes	HA
P_0122	E01004033	Female	65+ years	HA	S_0494	yes	HA
P_0123	E01003061	Female	65+ years	HA	S_0531	no	Unclassified
P_0123	E01003061	Female	65+ years	HA	S_0530	yes	HA
P_0123	E01003061	Female	65+ years	HA	S_0566	no	Unclassified
P_0123	E01003061	Female	65+ years	HA	S_0607	no	Unclassified
P_0126	E01003125	Male	30-44 years	CA	S_0557	yes	CA
P_0128	E01003979	Male	65+ years	CA	S_0070	yes	CA
P_0129	E01004019	Female	0-14 years	HA	S_0332	no	Unclassified
P_0129	E01004019	Female	0-14 years	HA	S_0333	no	Unclassified
P_0129	E01004019	Female	0-14 years	HA	S_0367	no	Unclassified
P_0129	E01004019	Female	0-14 years	HA	S_0420	no	Unclassified
P_0129	E01004019	Female	0-14 years	HA	S_0297	yes	HA
P_0130	E01004019	Female	45-64 years	CA	S_0215	yes	CA
P_0130	E01004019	Female	45-64 years	CA	S_0071	yes	CA
P_0132	E01003338	Female	65+ years	Unclassified	S_0080	yes	Unclassified
P_0132	E01003338	Female	65+ years	Unclassified	S_0472	no	Unclassified
P_0133	E01003245	Male	30-44 years	HA	S_0610	yes	HA
P_0133	E01003245	Male	30-44 years	HA	S_0654	no	Unclassified
P_0135	E01003973	Male	0-14 years	CA	S_0251	yes	CA
P_0136	E01003105	Female	65+ years	CA	S_0496	yes	CA
P_0138	E01003989	Female	0-14 years	HA	S_0265	yes	HA
P_0140	E01003149	Female	45-64 years	CA	S_0428	yes	CA
P_0141	E01003106	Male	65+ years	HA	S_0478	yes	HA
P_0143	E01004033	Male	65+ years	HA	S_0441	yes	HA
P_0145	E01003929	Male	30-44 years	HA	S_0371	yes	HA
P_0147	E01003232	Male	45-64 years	HA	S_0519	no	Unclassified
P_0147	E01003232	Male	45-64 years	HA	S_0614	yes	HA
P_0147	E01003232	Male	45-64 years	HA	S_0642	no	Unclassified
P_0147	E01003232	Male	45-64 years	HA	S_0491	yes	Unclassified
P_0150	E01003183	Female	65+ years	HA	S_0507	yes	HA
P_0152	E01003933	Female	65+ years	Unclassified	S_0427	yes	Unclassified
P_0154	E01003094	Male	65+ years	Unclassified	S_0292	yes	Unclassified
P_0155	E01003090	Male	45-64 years	Unclassified	S_0431	yes	Unclassified
P_0155	E01003090	Male	45-64 years	Unclassified	S_0432	no	Unclassified
P_0156	E01003987	Female	65+ years	HA	S_0082	yes	HA
P_0156	E01003987	Female	65+ years	HA	S_0083	no	Unclassified
P_0161	E01003158	Male	65+ years	HA	S_0574	yes	HA
P_0162	E01003092	Female	65+ years	CA	S_0085	yes	CA
P_0163	E01003973	Female	65+ years	CA	S_0086	yes	CA
P_0165	E01003992	Female	65+ years	Unclassified	S_0087	yes	Unclassified
P_0167	E01004036	Female	15-29 years	HA	S_0319	yes	HA
P_0167	E01004036	Female	15-29 years	HA	S_0088	yes	HA
P_0167	E01004036	Female	15-29 years	HA	S_0089	no	Unclassified
P_0167	E01004036	Female	15-29 years	HA	S_0482	no	Unclassified
P_0168	E01033341	Female	30-44 years	HA	S_0234	yes	HA
P_0169	E01003041	Male	65+ years	HA	S_0509	yes	HA
P_0169	E01003041	Male	65+ years	HA	S_0510	no	Unclassified
P_0169	E01003041	Male	65+ years	HA	S_0511	no	Unclassified
P_0169	E01003041	Male	65+ years	HA	S_0512	no	Unclassified
P_0169	E01003041	Male	65+ years	HA	S_0513	yes	HA
P_0169	E01003041	Male	65+ years	HA	S_0537	no	Unclassified
P_0169	E01003041	Male	65+ years	HA	S_0481	yes	Unclassified
P_0170	E01003283	Male	65+ years	Unclassified	S_0090	yes	Unclassified
P_0170	E01003283	Male	65+ years	Unclassified	S_0573	no	Unclassified
P_0170	E01003283	Male	65+ years	Unclassified	S_0273	no	Unclassified
P_0171	E01003297	Male	45-64 years	HA	S_0091	yes	HA
P_0173	E01003159	Male	45-64 years	CA	S_0300	yes	CA
P_0174	E01003092	Male	65+ years	HA	S_0095	yes	HA
P_0174	E01003092	Male	65+ years	HA	S_0096	no	Unclassified
P_0175	E01003978	Male	65+ years	HA	S_0311	yes	HA
P_0176	E01003238	Male	65+ years	Unclassified	S_0667	yes	Unclassified
P_0179	E01003140	Male	0-14 years	Unclassified	S_0466	yes	Unclassified
P_0181	E01004060	Female	65+ years	HA	S_0321	yes	HA
P_0181	E01004060	Female	65+ years	HA	S_0402	no	Unclassified
P_0184	E01003200	Female	45-64 years	CA	S_0415	yes	CA
P_0190	E01003936	Female	15-29 years	CA	S_0241	yes	CA
P_0190	E01003936	Female	15-29 years	CA	S_0253	no	Unclassified
P_0192	E01003122	Female	65+ years	HA	S_0484	yes	HA
P_0194	E01003130	Male	45-64 years	CA	S_0452	yes	CA
P_0198	E01004020	Male	0-14 years	HA	S_0477	yes	HA
P_0199	E01003032	Female	0-14 years	Unclassified	S_0105	yes	Unclassified
P_0199	E01003032	Female	0-14 years	Unclassified	S_0480	no	Unclassified
P_0201	E01004023	Male	65+ years	CA	S_0208	yes	CA
P_0207	E01003125	Male	45-64 years	Unclassified	S_0435	yes	Unclassified
P_0210	E01003097	Male	15-29 years	CA	S_0108	yes	CA
P_0213	E01003100	Male	65+ years	HA	S_0109	yes	HA
P_0214	E01003113	Female	45-64 years	HA	S_0256	yes	HA
P_0215	E01003021	Female	15-29 years	CA	S_0459	yes	CA
P_0216	E01003170	Female	65+ years	HA	S_0284	yes	HA
P_0217	E01003283	Female	45-64 years	HA	S_0110	yes	HA
P_0219	E01003041	Female	65+ years	HA	S_0112	yes	Unclassified
P_0219	E01003041	Female	65+ years	HA	S_0350	no	Unclassified
P_0219	E01003041	Female	65+ years	HA	S_0351	no	Unclassified
P_0219	E01003041	Female	65+ years	HA	S_0243	yes	HA
P_0221	E01033327	Female	65+ years	HA	S_0446	yes	HA
P_0226	E01003023	Male	30-44 years	CA	S_0209	yes	CA
P_0227	E01004024	Male	45-64 years	HA	S_0336	yes	HA
P_0227	E01004024	Male	45-64 years	HA	S_0115	yes	HA
P_0229	E01003097	Male	45-64 years	HA	S_0118	yes	HA
P_0230	E01003153	Female	65+ years	Unclassified	S_0423	yes	Unclassified
P_0231	E01003338	Male	45-64 years	HA	S_0296	no	Unclassified
P_0231	E01003338	Male	45-64 years	HA	S_0320	yes	HA
P_0233	E01003104	Female	65+ years	HA	S_0119	yes	HA
P_0234	E01003153	Male	30-44 years	Unclassified	S_0120	yes	Unclassified
P_0235	E01032646	Male	45-64 years	HA	S_0210	yes	HA
P_0235	E01032646	Male	45-64 years	HA	S_0121	yes	HA
P_0240	E01004008	Male	65+ years	HA	S_0127	yes	HA
P_0242	E01003092	Male	65+ years	HA	S_0259	no	Unclassified
P_0242	E01003092	Male	65+ years	HA	S_0130	yes	HA
P_0242	E01003092	Male	65+ years	HA	S_0298	no	Unclassified
P_0244	E01003955	Male	45-64 years	CA	S_0523	yes	CA
P_0244	E01003955	Male	45-64 years	CA	S_0600	yes	CA
P_0246	E01003059	Male	45-64 years	HA	S_0490	yes	HA
P_0247	E01003940	Male	15-29 years	CA	S_0131	yes	CA
P_0248	E01003943	Male	30-44 years	HA	S_0372	yes	HA
P_0248	E01003943	Male	30-44 years	HA	S_0373	no	Unclassified
P_0248	E01003943	Male	30-44 years	HA	S_0389	no	Unclassified
P_0250	E01003981	Male	65+ years	CA	S_0132	yes	CA
P_0251	E01003274	Female	45-64 years	HA	S_0133	yes	HA
P_0253	E01003990	Male	45-64 years	HA	S_0377	yes	HA
P_0256	E01003964	Female	65+ years	CA	S_0621	yes	CA
P_0257	E01004043	Female	30-44 years	Unclassified	S_0244	yes	Unclassified
P_0258	E01003940	Female	0-14 years	HA	S_0136	no	Unclassified
P_0258	E01003940	Female	0-14 years	HA	S_0224	no	Unclassified
P_0258	E01003940	Female	0-14 years	HA	S_0255	no	Unclassified
P_0258	E01003940	Female	0-14 years	HA	S_0135	yes	HA
P_0260	E01003132	Female	15-29 years	HA	S_0587	no	Unclassified
P_0260	E01003132	Female	15-29 years	HA	S_0137	yes	HA
P_0261	E01004014	Male	65+ years	HA	S_0279	yes	HA
P_0261	E01004014	Male	65+ years	HA	S_0305	yes	Unclassified
P_0266	E01003932	Male	30-44 years	HA	S_0395	yes	HA
P_0266	E01003932	Male	30-44 years	HA	S_0147	yes	Unclassified
P_0268	E01003977	Male	30-44 years	HA	S_0211	yes	HA
P_0271	E01003942	Female	65+ years	CA	S_0384	no	Unclassified
P_0271	E01003942	Female	65+ years	CA	S_0221	yes	CA
P_0271	E01003942	Female	65+ years	CA	S_0246	yes	CA
P_0271	E01003942	Female	65+ years	CA	S_0247	no	Unclassified
P_0271	E01003942	Female	65+ years	CA	S_0248	no	Unclassified
P_0271	E01003942	Female	65+ years	CA	S_0254	no	Unclassified
P_0275	E01003942	Female	45-64 years	HA	S_0421	yes	HA
P_0276	E01003024	Female	65+ years	HA	S_0152	yes	HA
P_0276	E01003024	Female	65+ years	HA	S_0153	no	Unclassified
P_0277	E01004006	Male	65+ years	Unclassified	S_0154	yes	Unclassified
P_0277	E01004006	Male	65+ years	Unclassified	S_0155	no	Unclassified
P_0279	E01003185	Female	45-64 years	HA	S_0156	yes	HA
P_0284	E01003125	Female	45-64 years	HA	S_0314	yes	HA
P_0285	E01003097	Male	30-44 years	CA	S_0652	yes	CA
P_0286	E01003110	Male	65+ years	HA	S_0158	yes	HA
P_0291	E01004006	Male	65+ years	Unclassified	S_0206	no	Unclassified
P_0291	E01004006	Male	65+ years	Unclassified	S_0164	yes	Unclassified
P_0295	E01003305	Male	65+ years	HA	S_0216	yes	HA
P_0295	E01003305	Male	65+ years	HA	S_0168	yes	HA
P_0299	E01003271	Male	65+ years	HA	S_0170	yes	HA
P_0300	E01003013	Female	0-14 years	CA	S_0458	no	Unclassified
P_0300	E01003013	Female	0-14 years	CA	S_0455	yes	CA
P_0300	E01003013	Female	0-14 years	CA	S_0456	no	Unclassified
P_0300	E01003013	Female	0-14 years	CA	S_0457	no	Unclassified
P_0300	E01003013	Female	0-14 years	CA	S_0304	yes	CA
P_0300	E01003013	Female	0-14 years	CA	S_0324	yes	CA
P_0302	E01004042	Male	30-44 years	HA	S_0171	yes	HA
P_0306	E01003185	Male	65+ years	Unclassified	S_0568	yes	Unclassified
P_0309	E01003989	Female	0-14 years	HA	S_0532	yes	HA
P_0311	E01004044	Male	30-44 years	HA	S_0622	yes	HA
P_0313	E01003090	Female	45-64 years	Unclassified	S_0175	yes	Unclassified
P_0313	E01003090	Female	45-64 years	Unclassified	S_0176	no	Unclassified
P_0313	E01003090	Female	45-64 years	Unclassified	S_0177	no	Unclassified
P_0315	E01004027	Female	30-44 years	CA	S_0608	no	Unclassified
P_0315	E01004027	Female	30-44 years	CA	S_0180	yes	CA
P_0315	E01004027	Female	30-44 years	CA	S_0631	yes	CA
P_0316	E01003197	Female	45-64 years	HA	S_0275	yes	HA
P_0317	E01003345	Female	45-64 years	HA	S_0181	yes	HA
P_0318	E01003057	Male	45-64 years	Unclassified	S_0534	no	Unclassified
P_0318	E01003057	Male	45-64 years	Unclassified	S_0182	yes	Unclassified
P_0319	E01003031	Female	0-14 years	Unclassified	S_0183	yes	Unclassified
P_0322	E01003050	Male	45-64 years	HA	S_0547	yes	HA
P_0323	E01003263	Male	30-44 years	HA	S_0442	yes	HA
P_0326	E01003917	Female	45-64 years	HA	S_0548	yes	HA
P_0327	E01004061	Male	15-29 years	CA	S_0504	yes	CA
P_0328	E01003963	Female	30-44 years	CA	S_0571	yes	CA
P_0329	E01003029	Female	65+ years	HA	S_0559	yes	HA
P_0334	E01032579	Female	15-29 years	CA	S_0413	yes	CA
P_0334	E01032579	Female	15-29 years	CA	S_0414	no	Unclassified
P_0334	E01032579	Female	15-29 years	CA	S_0604	yes	Unclassified
P_0335	E01004041	Male	45-64 years	Unclassified	S_0387	yes	Unclassified
P_0338	E01003096	Female	30-44 years	CA	S_0575	yes	CA
P_0339	E01003977	Male	65+ years	HA	S_0326	yes	HA
P_0339	E01003977	Male	65+ years	HA	S_0334	no	Unclassified
P_0340	E01003159	Female	0-14 years	CA	S_0309	yes	CA
P_0341	E01004020	Female	45-64 years	HA	S_0187	yes	HA
P_0341	E01004020	Female	45-64 years	HA	S_0461	no	Unclassified
P_0343	E01003230	Male	45-64 years	HA	S_0188	yes	HA
P_0343	E01003230	Male	45-64 years	HA	S_0189	no	Unclassified
P_0344	E01003169	Male	45-64 years	Unclassified	S_0276	yes	Unclassified
P_0346	E01004027	Male	45-64 years	CA	S_0383	yes	CA
P_0347	E01004073	Female	15-29 years	CA	S_0620	yes	CA
P_0348	E01003971	Female	65+ years	HA	S_0190	yes	HA
P_0348	E01003971	Female	65+ years	HA	S_0191	no	Unclassified
P_0349	E01004027	Female	45-64 years	CA	S_0231	yes	Unclassified
P_0349	E01004027	Female	45-64 years	CA	S_0192	yes	CA
P_0702	E01003989	Female	0-14 years	Unclassified	Isolate_Not_Available	Isolate_Not_Available	Unclassified
P_0702	E01003989	Female	0-14 years	Unclassified	S_0892	yes	Unclassified
P_0703	E01004066	Male	45-64 years	CA	S_1340	yes	CA
P_0704	E01003024	Female	45-64 years	CA	S_0727	yes	Unclassified
P_0704	E01003024	Female	45-64 years	CA	S_0749	yes	CA
P_0705	E01003916	Male	0-14 years	CA	Isolate_Not_Available	Isolate_Not_Available	Unclassified
P_0705	E01003916	Male	0-14 years	CA	S_0711	yes	CA
P_0706	E01003147	Male	30-44 years	CA	S_0895	yes	CA
P_0706	E01003147	Male	30-44 years	CA	S_1199	no	Unclassified
P_0706	E01003147	Male	30-44 years	CA	S_1222	no	Unclassified
P_0706	E01003147	Male	30-44 years	CA	S_1043	no	Unclassified
P_0706	E01003147	Male	30-44 years	CA	S_1140	yes	Unclassified
P_0707	E01003992	Female	30-44 years	Unclassified	S_1076	yes	Unclassified
P_0709	E01003141	Male	65+ years	HA	S_1223	yes	HA
P_0711	E01003260	Female	65+ years	CA	S_0787	yes	CA
P_0711	E01003260	Female	65+ years	CA	S_0794	no	Unclassified
P_0712	E01003339	Male	65+ years	Unclassified	S_1026	yes	Unclassified
P_0715	E01032583	Female	65+ years	HA	S_1011	yes	HA
P_0716	E01003079	Male	65+ years	HA	S_0855	yes	HA
P_0716	E01003079	Male	65+ years	HA	S_0864	yes	HA
P_0717	E01003087	Male	45-64 years	HA	Isolate_Not_Available	Isolate_Not_Available	Unclassified
P_0717	E01003087	Male	45-64 years	HA	S_1275	yes	HA
P_0718	E01003921	Male	65+ years	HA	S_0751	yes	HA
P_0718	E01003921	Male	65+ years	HA	S_0750	yes	HA
P_0718	E01003921	Male	65+ years	HA	S_0742	yes	HA
P_0720	E01003178	Male	45-64 years	HA	S_0872	yes	HA
P_0723	E01003160	Female	45-64 years	Unclassified	Isolate_Not_Available	Isolate_Not_Available	Unclassified
P_0725	E01003957	Female	65+ years	HA	S_1339	yes	HA
P_0727	E01003185	Female	65+ years	HA	S_0902	no	Unclassified
P_0727	E01003185	Female	65+ years	HA	S_0901	yes	HA
P_0729	E01003174	Female	15-29 years	CA	S_0817	yes	Unclassified
P_0729	E01003174	Female	15-29 years	CA	S_1179	yes	CA
P_0731	E01004045	Female	0-14 years	Unclassified	S_1006	yes	Unclassified
P_0736	E01003059	Male	65+ years	CA	S_1243	yes	CA
P_0736	E01003059	Male	65+ years	CA	S_1317	no	Unclassified
P_0738	E01003950	Female	45-64 years	CA	S_0870	yes	CA
P_0739	E01003041	Male	65+ years	HA	S_1007	yes	HA
P_0742	E01003991	Female	30-44 years	CA	S_1358	yes	CA
P_0744	E01003144	Female	65+ years	CA	S_0904	no	Unclassified
P_0744	E01003144	Female	65+ years	CA	S_0826	yes	CA
P_0748	E01003913	Male	65+ years	HA	S_1164	yes	HA
P_0750	E01003079	Male	65+ years	HA	S_0748	yes	HA
P_0753	E01003922	Male	65+ years	HA	S_0804	yes	HA
P_0753	E01003922	Male	65+ years	HA	S_1362	yes	HA
P_0753	E01003922	Male	65+ years	HA	S_1366	no	Unclassified
P_0755	E01004004	Male	65+ years	HA	Isolate_Not_Available	Isolate_Not_Available	Unclassified
P_0755	E01004004	Male	65+ years	HA	S_0782	yes	HA
P_0756	E01003023	Female	15-29 years	CA	S_1094	yes	CA
P_0756	E01003023	Female	15-29 years	CA	S_1100	yes	CA
P_0756	E01003023	Female	15-29 years	CA	S_1101	no	Unclassified
P_0759	E01003948	Male	65+ years	HA	S_0704	yes	HA
P_0763	E01004005	Female	65+ years	CA	S_1197	yes	CA
P_0764	E01003911	Male	45-64 years	HA	S_0863	no	Unclassified
P_0764	E01003911	Male	45-64 years	HA	S_0754	yes	HA
P_0764	E01003911	Male	45-64 years	HA	S_0962	no	Unclassified
P_0764	E01003911	Male	45-64 years	HA	S_0852	no	Unclassified
P_0766	E01004000	Male	65+ years	CA_and_HA	S_0956	yes	HA
P_0766	E01004000	Male	65+ years	CA_and_HA	Isolate_Not_Available	Isolate_Not_Available	Unclassified
P_0766	E01004000	Male	65+ years	CA_and_HA	S_0801	yes	HA
P_0766	E01004000	Male	65+ years	CA_and_HA	S_0894	yes	CA
P_0767	E01003970	Male	65+ years	HA	S_0721	yes	HA
P_0768	E01003926	Male	65+ years	HA	S_1331	yes	HA
P_0769	E01003228	Female	30-44 years	HA	S_1183	yes	HA
P_0774	E01003241	Male	65+ years	HA	S_1286	yes	HA
P_0774	E01003241	Male	65+ years	HA	S_1262	no	Unclassified
P_0774	E01003241	Male	65+ years	HA	S_1266	no	Unclassified
P_0774	E01003241	Male	65+ years	HA	S_1268	no	Unclassified
P_0776	E01004005	Male	65+ years	HA	S_1119	no	Unclassified
P_0776	E01004005	Male	65+ years	HA	S_0990	yes	HA
P_0776	E01004005	Male	65+ years	HA	S_1189	no	Unclassified
P_0776	E01004005	Male	65+ years	HA	S_1249	no	Unclassified
P_0776	E01004005	Male	65+ years	HA	S_1098	yes	HA
P_0778	E01003957	Male	65+ years	HA	S_0805	yes	HA
P_0779	E01003932	Male	45-64 years	HA	S_1306	no	Unclassified
P_0779	E01003932	Male	45-64 years	HA	S_0795	yes	HA
P_0779	E01003932	Male	45-64 years	HA	S_0796	no	Unclassified
P_0780	E01003046	Female	15-29 years	HA	S_0816	yes	HA
P_0782	E01004074	Female	65+ years	HA	S_0930	yes	HA
P_0784	E01003079	Female	65+ years	HA	S_1320	yes	HA
P_0785	E01032646	Female	15-29 years	HA	S_0740	yes	HA
P_0785	E01032646	Female	15-29 years	HA	S_1263	no	Unclassified
P_0786	E01003957	Female	45-64 years	Unclassified	S_0903	yes	Unclassified
P_0787	E01032638	Male	65+ years	HA	S_0944	yes	HA
P_0789	E01003977	Male	45-64 years	CA	S_0878	yes	CA
P_0790	E01003327	Female	30-44 years	Unclassified	Isolate_Not_Available	Isolate_Not_Available	Unclassified
P_0790	E01003327	Female	30-44 years	Unclassified	Isolate_Not_Available	Isolate_Not_Available	Unclassified
P_0792	E01003342	Female	30-44 years	HA	S_1056	yes	HA
P_0793	E01003122	Male	30-44 years	CA	S_0814	yes	CA
P_0795	E01003190	Female	30-44 years	Unclassified	S_0756	yes	Unclassified
P_0796	E01003984	Female	65+ years	CA	S_0854	yes	CA
P_0797	E01003209	Male	45-64 years	Unclassified	S_1350	yes	Unclassified
P_0800	E01004019	Male	65+ years	HA	S_1276	yes	HA
P_0800	E01004019	Male	65+ years	HA	S_1281	yes	HA
P_0800	E01004019	Male	65+ years	HA	S_1288	yes	HA
P_0800	E01004019	Male	65+ years	HA	S_1289	no	Unclassified
P_0801	E01003079	Female	65+ years	CA_and_HA	S_0743	yes	HA
P_0801	E01003079	Female	65+ years	CA_and_HA	S_0757	yes	CA
P_0801	E01003079	Female	65+ years	CA_and_HA	S_0758	no	Unclassified
P_0802	E01003172	Female	65+ years	HA	S_1005	yes	HA
P_0803	E01003063	Male	45-64 years	Unclassified	S_0759	yes	Unclassified
P_0803	E01003063	Male	45-64 years	Unclassified	S_0760	no	Unclassified
P_0804	E01003023	Female	65+ years	HA	S_1144	yes	HA
P_0806	E01004067	Male	45-64 years	Unclassified	S_0720	yes	Unclassified
P_0809	E01003990	Male	0-14 years	HA	S_0784	yes	HA
P_0811	E01004017	Male	65+ years	Unclassified	Isolate_Not_Available	Isolate_Not_Available	Unclassified
P_0812	E01003254	Male	30-44 years	CA	S_1194	yes	CA
P_0813	E01004064	Female	30-44 years	CA	S_1031	yes	CA
P_0813	E01004064	Female	30-44 years	CA	S_1054	yes	CA
P_0814	E01003080	Female	65+ years	CA	S_0785	yes	CA
P_0818	E01003951	Female	65+ years	HA	S_0898	no	Unclassified
P_0818	E01003951	Female	65+ years	HA	S_0897	no	Unclassified
P_0818	E01003951	Female	65+ years	HA	S_0845	yes	HA
P_0818	E01003951	Female	65+ years	HA	S_0867	no	Unclassified
P_0818	E01003951	Female	65+ years	HA	S_0868	no	Unclassified
P_0818	E01003951	Female	65+ years	HA	S_0919	no	Unclassified
P_0818	E01003951	Female	65+ years	HA	S_0932	yes	HA
P_0819	E01003918	Male	45-64 years	HA	S_1111	yes	HA
P_0819	E01003918	Male	45-64 years	HA	S_1185	no	Unclassified
P_0819	E01003918	Male	45-64 years	HA	S_1210	no	Unclassified
P_0819	E01003918	Male	45-64 years	HA	S_0950	yes	HA
P_0819	E01003918	Male	45-64 years	HA	S_1250	no	Unclassified
P_0819	E01003918	Male	45-64 years	HA	S_1034	no	Unclassified
P_0819	E01003918	Male	45-64 years	HA	S_1255	no	Unclassified
P_0819	E01003918	Male	45-64 years	HA	S_1323	no	Unclassified
P_0820	E01003312	Male	65+ years	CA	S_0843	yes	CA
P_0820	E01003312	Male	65+ years	CA	S_1065	no	Unclassified
P_0820	E01003312	Male	65+ years	CA	S_1295	no	Unclassified
P_0821	E01004011	Male	30-44 years	Unclassified	S_1145	yes	Unclassified
P_0830	E01004052	Female	45-64 years	HA	S_0762	yes	HA
P_0832	E01003169	Male	45-64 years	HA	S_1261	no	Unclassified
P_0832	E01003169	Male	45-64 years	HA	S_1260	yes	HA
P_0832	E01003169	Male	45-64 years	HA	S_1242	no	Unclassified
P_0832	E01003169	Male	45-64 years	HA	S_1282	no	Unclassified
P_0833	E01003945	Female	65+ years	HA	S_1107	no	Unclassified
P_0833	E01003945	Female	65+ years	HA	S_0858	yes	Unclassified
P_0833	E01003945	Female	65+ years	HA	Isolate_Not_Available	Isolate_Not_Available	Unclassified
P_0833	E01003945	Female	65+ years	HA	S_1208	no	Unclassified
P_0833	E01003945	Female	65+ years	HA	S_1232	no	Unclassified
P_0833	E01003945	Female	65+ years	HA	S_1216	no	Unclassified
P_0833	E01003945	Female	65+ years	HA	S_1239	no	Unclassified
P_0833	E01003945	Female	65+ years	HA	S_1253	no	Unclassified
P_0833	E01003945	Female	65+ years	HA	S_0880	yes	HA
P_0833	E01003945	Female	65+ years	HA	S_0881	no	Unclassified
P_0833	E01003945	Female	65+ years	HA	S_0963	no	Unclassified
P_0833	E01003945	Female	65+ years	HA	S_0965	no	Unclassified
P_0833	E01003945	Female	65+ years	HA	S_1038	no	Unclassified
P_0833	E01003945	Female	65+ years	HA	S_0960	no	Unclassified
P_0833	E01003945	Female	65+ years	HA	S_0885	no	Unclassified
P_0833	E01003945	Female	65+ years	HA	S_1092	no	Unclassified
P_0834	E01003090	Male	45-64 years	HA	S_0701	yes	HA
P_0834	E01003090	Male	45-64 years	HA	S_1187	yes	Unclassified
P_0834	E01003090	Male	45-64 years	HA	S_1207	no	Unclassified
P_0834	E01003090	Male	45-64 years	HA	Isolate_Not_Available	Isolate_Not_Available	Unclassified
P_0834	E01003090	Male	45-64 years	HA	S_1235	yes	HA
P_0834	E01003090	Male	45-64 years	HA	Isolate_Not_Available	Isolate_Not_Available	Unclassified
P_0834	E01003090	Male	45-64 years	HA	S_1236	no	Unclassified
P_0834	E01003090	Male	45-64 years	HA	S_1248	no	Unclassified
P_0834	E01003090	Male	45-64 years	HA	S_1256	no	Unclassified
P_0834	E01003090	Male	45-64 years	HA	S_1296	no	Unclassified
P_0834	E01003090	Male	45-64 years	HA	S_1318	no	Unclassified
P_0834	E01003090	Male	45-64 years	HA	S_1335	no	Unclassified
P_0835	E01003948	Male	45-64 years	HA	S_0905	yes	HA
P_0835	E01003948	Male	45-64 years	HA	S_0966	no	Unclassified
P_0835	E01003948	Male	45-64 years	HA	S_1314	no	Unclassified
P_0836	E01003183	Female	45-64 years	HA	S_1311	yes	HA
P_0836	E01003183	Female	45-64 years	HA	S_1313	no	Unclassified
P_0837	E01003087	Male	45-64 years	HA	S_0913	yes	HA
P_0841	E01003029	Male	65+ years	HA	S_0810	yes	HA
P_0842	E01003079	Male	65+ years	HA	S_1002	yes	HA
P_0847	E01003079	Male	65+ years	CA	S_0716	yes	CA
P_0848	E01004051	Female	65+ years	HA	S_1351	yes	HA
P_0852	E01003911	Female	30-44 years	HA	S_0783	yes	HA
P_0854	E01003092	Female	15-29 years	HA	S_1300	yes	HA
P_0854	E01003092	Female	15-29 years	HA	S_1301	no	Unclassified
P_0855	E01003952	Female	30-44 years	CA	S_1112	no	Unclassified
P_0855	E01003952	Female	30-44 years	CA	S_0991	yes	CA
P_0855	E01003952	Female	30-44 years	CA	S_0790	yes	CA
P_0856	E01003048	Male	45-64 years	HA	S_1217	yes	HA
P_0856	E01003048	Male	45-64 years	HA	S_1220	no	Unclassified
P_0858	E01003946	Female	65+ years	HA	S_0860	yes	HA
P_0859	E01003924	Female	65+ years	HA	S_0889	yes	HA
P_0861	E01003049	Female	65+ years	HA	S_0899	yes	HA
P_0861	E01003049	Female	65+ years	HA	S_0911	no	Unclassified
P_0863	E01003953	Female	45-64 years	CA	S_1348	yes	CA
P_0867	E01003352	Male	15-29 years	CA	S_1307	yes	CA
P_0867	E01003352	Male	15-29 years	CA	S_1355	yes	Unclassified
P_0868	E01003956	Female	15-29 years	HA	S_0943	yes	HA
P_0875	E01003092	Male	65+ years	HA	S_0917	yes	HA
P_0876	E01003267	Female	45-64 years	HA	S_1265	no	Unclassified
P_0876	E01003267	Female	45-64 years	HA	S_1074	yes	HA
P_0876	E01003267	Female	45-64 years	HA	S_0926	yes	HA
P_0877	E01004071	Male	0-14 years	HA	S_1305	yes	HA
P_0880	E01003257	Female	65+ years	Unclassified	S_1322	yes	Unclassified
P_0881	E01003926	Male	65+ years	HA	S_1151	yes	HA
P_0882	E01003263	Female	45-64 years	HA	S_0853	yes	HA
P_0882	E01003263	Female	45-64 years	HA	S_1316	no	Unclassified
P_0883	E01004067	Male	45-64 years	HA	S_1115	yes	HA
P_0883	E01004067	Male	45-64 years	HA	Isolate_Not_Available	Isolate_Not_Available	Unclassified
P_0885	E01004020	Male	45-64 years	HA	S_1346	yes	HA
P_0886	E01003087	Female	65+ years	HA	S_0940	yes	HA
P_0887	E01003260	Female	45-64 years	HA	S_0765	yes	HA
P_0888	E01004063	Male	30-44 years	HA	S_1226	yes	HA
P_0889	E01004064	Female	30-44 years	Unclassified	Isolate_Not_Available	Isolate_Not_Available	Unclassified
P_0890	E01003076	Male	65+ years	HA	S_1190	yes	HA
P_0890	E01003076	Male	65+ years	HA	Isolate_Not_Available	Isolate_Not_Available	Unclassified
P_0890	E01003076	Male	65+ years	HA	S_1021	yes	Unclassified
P_0890	E01003076	Male	65+ years	HA	Isolate_Not_Available	Isolate_Not_Available	Unclassified
P_0890	E01003076	Male	65+ years	HA	S_1280	yes	HA
P_0891	E01003949	Female	30-44 years	Unclassified	S_0729	yes	Unclassified
P_0895	E01003329	Female	30-44 years	HA	S_1064	yes	HA
P_0896	E01004007	Female	15-29 years	CA	S_0705	yes	CA
P_0898	E01003147	Female	65+ years	HA	S_0813	yes	HA
P_0899	E01003066	Male	45-64 years	HA	S_1326	yes	HA
P_0903	E01003025	Male	45-64 years	HA	S_1150	yes	HA
P_0903	E01003025	Male	45-64 years	HA	S_1154	no	Unclassified
P_0904	E01003948	Male	65+ years	HA	S_0731	yes	HA
P_0904	E01003948	Male	65+ years	HA	S_1308	no	Unclassified
P_0904	E01003948	Male	65+ years	HA	S_1325	yes	HA
P_0904	E01003948	Male	65+ years	HA	S_1333	no	Unclassified
P_0904	E01003948	Male	65+ years	HA	S_1365	no	Unclassified
P_0904	E01003948	Male	65+ years	HA	S_1368	no	Unclassified
P_0906	E01004005	Female	65+ years	CA	S_0984	yes	CA
P_0910	E01004019	Male	65+ years	HA	S_1132	yes	HA
P_0911	E01003947	Female	45-64 years	CA	Isolate_Not_Available	Isolate_Not_Available	Unclassified
P_0911	E01003947	Female	45-64 years	CA	Isolate_Not_Available	Isolate_Not_Available	Unclassified
P_0911	E01003947	Female	45-64 years	CA	S_1088	yes	CA
P_0912	E01003947	Female	45-64 years	CA	S_1078	yes	CA
P_0916	E01003020	Male	65+ years	HA	S_1212	yes	HA
P_0917	E01003961	Female	45-64 years	CA	S_0866	yes	CA
P_0918	E01003913	Male	45-64 years	HA	S_0725	yes	HA
P_0918	E01003913	Male	45-64 years	HA	Isolate_Not_Available	Isolate_Not_Available	Unclassified
P_0919	E01003066	Male	65+ years	HA	S_1163	yes	HA
P_0920	E01003183	Male	0-14 years	HA	S_1219	yes	HA
P_0923	E01003947	Male	45-64 years	HA	S_0723	yes	HA
P_0925	E01004068	Male	0-14 years	CA_and_HA	S_0847	yes	HA
P_0925	E01004068	Male	0-14 years	CA_and_HA	S_0948	yes	CA
P_0926	E01004012	Male	15-29 years	HA	S_0821	yes	HA
P_0928	E01003187	Male	65+ years	HA	S_1141	yes	HA
P_0929	E01003172	Male	65+ years	CA_and_HA	S_0829	yes	HA
P_0929	E01003172	Male	65+ years	CA_and_HA	S_0861	yes	CA
P_0929	E01003172	Male	65+ years	CA_and_HA	S_0846	no	Unclassified
P_0931	E01003020	Female	45-64 years	HA	S_0923	yes	HA
P_0934	E01003297	Male	65+ years	HA	S_0908	yes	HA
P_0936	E01003138	Male	65+ years	HA	S_0825	no	Unclassified
P_0936	E01003138	Male	65+ years	HA	S_0849	yes	HA
P_0937	E01003955	Male	45-64 years	HA	S_0879	yes	HA
P_0940	E01004006	Female	65+ years	Unclassified	Isolate_Not_Available	Isolate_Not_Available	Unclassified
P_0942	E01003079	Female	65+ years	HA	S_1004	yes	HA
P_0943	E01003097	Male	45-64 years	HA	S_0747	yes	HA
P_0946	E01003958	Male	65+ years	CA	S_0712	yes	CA
P_0947	E01003980	Male	45-64 years	CA	S_1257	yes	CA
P_0947	E01003980	Male	45-64 years	CA	S_1290	no	Unclassified
P_0948	E01004004	Male	65+ years	HA	S_0887	yes	HA
P_0949	E01004005	Male	65+ years	HA	S_1122	yes	HA
P_0951	E01003041	Male	65+ years	HA	S_1337	yes	HA
P_0952	E01004020	Female	65+ years	HA	S_0850	yes	HA
P_0953	E01003330	Male	45-64 years	HA	S_0967	no	Unclassified
P_0953	E01003330	Male	45-64 years	HA	Isolate_Not_Available	Isolate_Not_Available	Unclassified
P_0953	E01003330	Male	45-64 years	HA	S_1230	yes	HA
P_0953	E01003330	Male	45-64 years	HA	S_1251	no	Unclassified
P_0953	E01003330	Male	45-64 years	HA	S_0882	yes	HA
P_0953	E01003330	Male	45-64 years	HA	S_1302	no	Unclassified
P_0953	E01003330	Male	45-64 years	HA	S_0961	no	Unclassified
P_0953	E01003330	Male	45-64 years	HA	S_1017	no	Unclassified
P_0956	E01004005	Male	45-64 years	CA_and_HA	S_0906	no	Unclassified
P_0956	E01004005	Male	45-64 years	CA_and_HA	S_0953	yes	CA
P_0956	E01004005	Male	45-64 years	CA_and_HA	S_0875	yes	HA
P_0958	E01003120	Male	30-44 years	HA	S_0822	no	Unclassified
P_0958	E01003120	Male	30-44 years	HA	S_0823	no	Unclassified
P_0958	E01003120	Male	30-44 years	HA	S_0869	no	Unclassified
P_0958	E01003120	Male	30-44 years	HA	S_0952	no	Unclassified
P_0958	E01003120	Male	30-44 years	HA	S_0736	yes	HA
P_0958	E01003120	Male	30-44 years	HA	Isolate_Not_Available	Isolate_Not_Available	Unclassified
P_0958	E01003120	Male	30-44 years	HA	S_0848	yes	Unclassified
P_0960	E01004064	Male	65+ years	HA	S_1010	yes	HA
P_0960	E01004064	Male	65+ years	HA	S_1135	no	Unclassified
P_0960	E01004064	Male	65+ years	HA	S_1138	no	Unclassified
P_0960	E01004064	Male	65+ years	HA	S_1169	no	Unclassified
P_0961	E01003925	Female	65+ years	Unclassified	S_1077	yes	Unclassified
P_0962	E01004014	Male	65+ years	HA	S_0767	yes	HA
P_0965	E01004015	Male	65+ years	HA	S_1198	yes	HA
P_0967	E01003948	Female	65+ years	HA	S_0768	yes	HA
P_0968	E01003063	Female	30-44 years	HA	S_1233	no	Unclassified
P_0968	E01003063	Female	30-44 years	HA	S_0769	yes	HA
P_0968	E01003063	Female	30-44 years	HA	S_0912	yes	HA
P_0968	E01003063	Female	30-44 years	HA	S_1146	no	Unclassified
P_0969	E01003335	Female	65+ years	HA	S_0862	yes	HA
P_0973	E01003964	Male	30-44 years	HA	S_0844	yes	HA
P_0973	E01003964	Male	30-44 years	HA	S_0871	no	Unclassified
P_0975	E01004064	Female	65+ years	HA	S_0946	yes	HA
P_0975	E01004064	Female	65+ years	HA	S_0947	no	Unclassified
P_0978	E01003065	Female	30-44 years	CA	S_0738	yes	CA
P_0979	E01003241	Male	65+ years	HA	S_1023	yes	HA
P_0980	E01003971	Male	45-64 years	CA	S_0717	yes	Unclassified
P_0980	E01003971	Male	45-64 years	CA	Isolate_Not_Available	Isolate_Not_Available	Unclassified
P_0980	E01003971	Male	45-64 years	CA	Isolate_Not_Available	Isolate_Not_Available	Unclassified
P_0980	E01003971	Male	45-64 years	CA	Isolate_Not_Available	Isolate_Not_Available	Unclassified
P_0980	E01003971	Male	45-64 years	CA	S_0873	yes	CA
P_0981	E01003079	Male	45-64 years	HA	S_1254	no	Unclassified
P_0981	E01003079	Male	45-64 years	HA	S_1062	yes	HA
P_0983	E01003324	Male	45-64 years	HA	S_0815	yes	HA
P_0984	E01003147	Male	45-64 years	CA	S_0800	yes	CA
P_0985	E01003047	Male	45-64 years	CA	S_1244	no	Unclassified
P_0985	E01003047	Male	45-64 years	CA	S_0789	yes	CA
P_0985	E01003047	Male	45-64 years	CA	S_1361	no	Unclassified
P_0985	E01003047	Male	45-64 years	CA	S_1360	no	Unclassified
P_0987	E01003945	Female	65+ years	CA	S_0993	no	Unclassified
P_0987	E01003945	Female	65+ years	CA	S_1188	no	Unclassified
P_0987	E01003945	Female	65+ years	CA	S_0982	yes	CA
P_0987	E01003945	Female	65+ years	CA	S_1059	no	Unclassified
P_0987	E01003945	Female	65+ years	CA	Isolate_Not_Available	Isolate_Not_Available	Unclassified
P_0990	E01003350	Male	30-44 years	CA	S_1080	yes	CA
P_0991	E01003947	Female	45-64 years	CA	S_1105	yes	CA
P_0992	E01003259	Female	65+ years	HA	S_1201	yes	HA
P_0993	E01003917	Male	65+ years	HA	Isolate_Not_Available	Isolate_Not_Available	Unclassified
P_0993	E01003917	Male	65+ years	HA	S_1186	yes	HA
P_0995	E01003077	Female	15-29 years	CA_and_HA	S_0791	yes	HA
P_0995	E01003077	Female	15-29 years	CA_and_HA	S_0793	yes	CA
P_0995	E01003077	Female	15-29 years	CA_and_HA	S_0896	no	Unclassified
P_0997	E01003319	Male	45-64 years	Unclassified	Isolate_Not_Available	Isolate_Not_Available	Unclassified
P_0998	E01003183	Female	65+ years	CA	S_0770	yes	CA
P_0998	E01003183	Female	65+ years	CA	S_0802	no	Unclassified
P_0999	E01004014	Female	15-29 years	CA	S_0936	yes	CA
P_1000	E01004006	Male	45-64 years	CA	S_1294	yes	CA
P_1007	E01004008	Female	15-29 years	HA	S_1042	yes	HA
P_1009	E01003348	Female	65+ years	HA	S_1067	yes	HA
P_1009	E01003348	Female	65+ years	HA	S_1073	no	Unclassified
P_1009	E01003348	Female	65+ years	HA	Isolate_Not_Available	Isolate_Not_Available	Unclassified
P_1011	E01003184	Female	65+ years	Unclassified	S_1033	yes	Unclassified
P_1013	E01003978	Male	30-44 years	CA	S_0893	yes	CA
P_1014	E01003943	Male	45-64 years	HA	S_1069	yes	HA
P_1017	E01003137	Female	65+ years	HA	S_0828	yes	HA
P_1019	E01003341	Female	65+ years	HA	S_0772	yes	HA
P_1021	E01003086	Male	65+ years	CA_and_HA	S_0726	yes	HA
P_1021	E01003086	Male	65+ years	CA_and_HA	S_1020	yes	CA
P_1021	E01003086	Male	65+ years	CA_and_HA	S_0773	no	Unclassified
P_1024	E01003041	Male	65+ years	HA	S_1126	yes	HA
P_1024	E01003041	Male	65+ years	HA	S_1084	no	Unclassified
P_1026	E01003331	Male	65+ years	HA	S_1310	yes	HA
P_1401	E01003288	Male	65+ years	Unclassified	S_1401	yes	Unclassified
P_1402	E01003270	Male	65+ years	HA	S_1402	yes	HA
P_1402	E01003270	Male	65+ years	HA	S_1403	yes	Unclassified
P_1403	E01003315	Female	65+ years	HA	S_1404	yes	HA
P_1404	E01003297	Male	65+ years	HA	S_1405	yes	HA
P_1404	E01003297	Male	65+ years	HA	S_1406	yes	HA
P_1404	E01003297	Male	65+ years	HA	S_1427	yes	Unclassified
P_1405	E01003194	Female	45-64 years	CA	S_1407	yes	CA
P_1406	E01003232	Female	65+ years	HA	S_1408	yes	HA
P_1407	E01003271	Male	65+ years	HA	S_1409	yes	HA
P_1409	E01003238	Female	45-64 years	HA	S_1412	yes	HA
P_1409	E01003238	Female	45-64 years	HA	S_1477	yes	Unclassified
P_1410	E01003213	Female	45-64 years	HA	S_1413	yes	HA
P_1410	E01003213	Female	45-64 years	HA	S_1439	yes	Unclassified
P_1411	E01003210	Male	65+ years	HA	S_1414	yes	HA
P_1412	E01003191	Male	15-29 years	HA	S_1415	yes	HA
P_1414	E01003286	Female	45-64 years	HA	S_1418	yes	HA
P_1414	E01003286	Female	45-64 years	HA	S_1417	yes	HA
P_1416	E01003326	Female	30-44 years	CA	S_1420	yes	CA
P_1417	E01003285	Male	65+ years	HA	S_1421	yes	HA
P_1418	E01003263	Male	65+ years	HA	S_1422	yes	HA
P_1421	E01003348	Female	65+ years	Unclassified	S_1475	yes	Unclassified
P_1422	E01003323	Female	65+ years	HA	S_1476	yes	HA
P_1422	E01003323	Female	65+ years	HA	S_1574	yes	HA
P_1423	E01003335	Female	65+ years	CA	S_1425	yes	CA
P_1424	E01003275	Male	65+ years	HA	S_1426	yes	HA
P_1425	E01003335	Female	65+ years	HA	S_1429	yes	HA
P_1426	E01003263	Male	45-64 years	HA	S_1430	yes	HA
P_1427	E01003285	Male	45-64 years	HA	S_1431	yes	HA
P_1428	E01003295	Female	65+ years	HA	S_1432	yes	HA
P_1429	E01003317	Female	65+ years	HA	S_1433	yes	HA
P_1430	E01003348	Female	45-64 years	CA	S_1434	yes	CA
P_1431	E01003263	Female	45-64 years	HA	S_1435	yes	HA
P_1432	E01003257	Male	65+ years	Unclassified	S_1437	yes	Unclassified
P_1433	E01003209	Female	65+ years	HA	S_1491	yes	HA
P_1433	E01003209	Female	65+ years	HA	S_1438	yes	Unclassified
P_1434	E01003216	Male	65+ years	HA	S_1440	yes	HA
P_1436	E01003317	Female	45-64 years	HA	S_1442	yes	HA
P_1437	E01003258	Male	15-29 years	CA	S_1443	yes	CA
P_1438	E01033341	Female	65+ years	Unclassified	S_1444	yes	Unclassified
P_1439	E01003217	Male	65+ years	CA	S_1445	yes	CA
P_1440	E01003231	Female	65+ years	Unclassified	S_1446	yes	Unclassified
P_1441	E01003352	Male	65+ years	HA	S_1447	yes	HA
P_1442	E01003221	Female	65+ years	HA	S_1448	yes	HA
P_1442	E01003221	Female	65+ years	HA	S_1500	yes	HA
P_1443	E01003190	Male	45-64 years	HA	S_1449	yes	HA
P_1444	E01003259	Female	65+ years	HA	S_1450	yes	HA
P_1445	E01003198	Male	30-44 years	Unclassified	S_1451	yes	Unclassified
P_1446	E01003310	Male	45-64 years	Unclassified	S_1452	yes	Unclassified
P_1448	E01003338	Male	65+ years	HA	S_1454	yes	HA
P_1449	E01003221	Male	65+ years	Unclassified	S_1455	yes	Unclassified
P_1451	E01003246	Female	65+ years	HA	S_1564	yes	HA
P_1451	E01003246	Female	65+ years	HA	S_1457	yes	HA
P_1452	E01003241	Female	45-64 years	HA	S_1458	yes	HA
P_1453	E01003297	Female	65+ years	HA	S_1459	yes	Unclassified
P_1453	E01003297	Female	65+ years	HA	S_1502	yes	HA
P_1455	E01003297	Male	65+ years	HA	S_1461	yes	HA
P_1456	E01003190	Male	45-64 years	Unclassified	S_1462	yes	Unclassified
P_1472	E01003354	Male	65+ years	HA	S_1481	yes	HA
P_1473	E01003192	Male	65+ years	HA	S_1482	yes	HA
P_1474	E01003266	Female	65+ years	HA	S_1483	yes	HA
P_1475	E01003281	Male	45-64 years	HA	S_1484	yes	HA
P_1476	E01003216	Female	30-44 years	Unclassified	S_1485	yes	Unclassified
P_1477	E01003288	Female	65+ years	HA	S_1486	yes	HA
P_1478	E01003279	Female	65+ years	HA	S_1487	yes	HA
P_1479	E01003192	Female	30-44 years	HA	S_1488	yes	HA
P_1480	E01003271	Male	65+ years	HA	S_1489	yes	HA
P_1481	E01003220	Male	65+ years	HA	S_1557	yes	Unclassified
P_1481	E01003220	Male	65+ years	HA	S_1490	yes	HA
P_1482	E01003264	Male	65+ years	HA	S_1492	yes	HA
P_1483	E01003260	Male	65+ years	HA	S_1493	yes	HA
P_1484	E01003335	Male	65+ years	HA	S_1494	yes	HA
P_1485	E01003222	Male	45-64 years	HA	S_1578	yes	HA
P_1485	E01003222	Male	45-64 years	HA	S_1495	yes	HA
P_1486	E01003232	Female	65+ years	HA	S_1496	yes	HA
P_1487	E01003270	Male	65+ years	HA	S_1497	yes	HA
P_1488	E01003194	Female	0-14 years	CA	S_1498	yes	CA
P_1490	E01003265	Male	65+ years	HA	S_1501	yes	HA
P_1491	E01003293	Male	30-44 years	Unclassified	S_1503	yes	Unclassified
P_1492	E01003246	Male	30-44 years	HA	S_1504	yes	HA
P_1493	E01003285	Male	65+ years	HA	S_1505	yes	HA
P_1494	E01003264	Male	65+ years	HA	S_1506	yes	HA
P_1495	E01003198	Female	30-44 years	HA	S_1507	yes	HA
P_1496	E01003297	Female	15-29 years	HA	S_1508	yes	HA
P_1501	E01003297	Male	45-64 years	HA	S_1516	yes	HA
P_1502	E01003305	Female	65+ years	HA	S_1517	yes	HA
P_1503	E01003266	Male	65+ years	HA	S_1518	yes	HA
P_1504	E01003189	Male	15-29 years	Unclassified	S_1519	yes	Unclassified
P_1506	E01003204	Male	65+ years	HA	S_1521	yes	HA
P_1507	E01003192	Male	65+ years	Unclassified	S_1522	yes	Unclassified
P_1508	E01003207	Female	65+ years	HA	S_1523	yes	HA
P_1509	E01003273	Female	45-64 years	HA	S_1524	yes	HA
P_1510	E01003945	Female	30-44 years	Unclassified	S_1525	yes	Unclassified
P_1511	E01003197	Female	65+ years	HA	S_1526	yes	HA
P_1513	E01003207	Female	65+ years	HA	S_1528	yes	HA
P_1514	E01003324	Male	65+ years	HA	S_1529	yes	HA
P_1515	E01003324	Male	65+ years	HA	S_1530	yes	HA
P_1516	E01003311	Male	65+ years	HA	S_1531	yes	HA
P_1517	E01033324	Female	45-64 years	HA	S_1532	yes	HA
P_1518	E01003288	Male	15-29 years	Unclassified	S_1533	yes	Unclassified
P_1519	E01003354	Male	65+ years	HA	S_1534	yes	HA
P_1520	E01003236	Male	65+ years	HA	S_1535	yes	HA
P_1521	E01003201	Male	15-29 years	Unclassified	S_1536	yes	Unclassified
P_1522	E01003193	Male	0-14 years	Unclassified	S_1537	yes	Unclassified
P_1523	E01003246	Male	30-44 years	Unclassified	S_1538	yes	Unclassified
P_1525	E01003224	Male	65+ years	HA	S_1540	yes	HA
P_1526	E01033341	Female	30-44 years	Unclassified	S_1541	yes	Unclassified
P_1527	E01003263	Female	30-44 years	Unclassified	S_1542	yes	Unclassified
P_1528	E01003245	Female	65+ years	HA	S_1543	yes	HA
P_1529	E01003281	Male	65+ years	HA	S_1544	yes	HA
P_1530	E01003319	Female	0-14 years	Unclassified	S_1545	yes	Unclassified
P_1532	E01003198	Female	65+ years	HA	S_1547	yes	HA
P_1533	E01003190	Male	15-29 years	Unclassified	S_1548	yes	Unclassified
P_1533	E01003190	Male	15-29 years	Unclassified	S_1549	yes	Unclassified
P_1539	E01003279	Female	65+ years	Unclassified	S_1554	yes	Unclassified
P_1540	E01003288	Female	65+ years	Unclassified	S_1555	yes	Unclassified
P_1541	E01003324	Male	65+ years	Unclassified	S_1556	yes	Unclassified
P_1542	E01003290	Male	65+ years	Unclassified	S_1558	yes	Unclassified
P_1543	E01003288	Female	65+ years	Unclassified	S_1559	yes	Unclassified
P_1544	E01003351	Female	65+ years	Unclassified	S_1560	yes	Unclassified
P_1545	E01003227	Male	65+ years	Unclassified	S_1561	yes	Unclassified
P_1546	E01003253	Male	65+ years	Unclassified	S_1562	yes	Unclassified
P_1547	E01003231	Female	65+ years	HA	S_1563	yes	HA
P_1548	E01003222	Female	65+ years	HA	S_1566	yes	HA
P_1549	E01003227	Female	65+ years	HA	S_1567	yes	HA
P_1551	E01003233	Male	65+ years	Unclassified	S_1569	yes	Unclassified
P_1553	E01003319	Female	65+ years	HA	S_1571	yes	HA
P_1554	E01003295	Male	65+ years	CA	S_1572	yes	CA
P_1555	E01003251	Male	65+ years	Unclassified	S_1575	yes	Unclassified
P_1556	E01003297	Male	65+ years	CA	S_1576	yes	CA
P_1557	E01003288	Female	65+ years	CA	S_1577	yes	CA
P_1558	E01003275	Female	45-64 years	HA	S_1579	yes	HA
P_1559	E01003351	Male	45-64 years	HA	S_1580	yes	HA
P_1560	E01003334	Female	30-44 years	HA	S_1581	yes	HA
P_1562	E01003229	Female	30-44 years	CA	S_1584	yes	CA
