# Supplementary material for: Evidence for Community Transmission of Community-Associated but Not Health-Care-Associated Methicillin-Resistant Staphylococcus Aureus Strains Linked to Social and Material Deprivation: Spatial Analysis of Cross-sectional Data
Source: PLoS Med. 2016 Jan 26;13(1):e1001944. doi: 10.1371/journal.pmed.1001944 (PMC4727805; doi:10.1371/journal.pmed.1001944)
Supplement: S2 Text — (XLS) [file pmed.1001944.s005.xls]

## Sheet: LSOA AGGREGATED DATA
LSOA CODE 2011	Pop_0_14	Pop_15_29	Pop_30_44	Pop_45_64	Pop_65_plus	Pop_M_0_14	Pop_M_15_29	Pop_M_30_44	Pop_M_45_64	Pop_M_65Plus	Pop_F_0_14	Pop_F_15_29	Pop_F_30_44	Pop_F_45_64	Pop_F_65Plus	Total_MRSA_Cases	HA_MRSA_Cases	CA_MRSA_Cases	Exp_Age_Gender_Standarised_Total_MRSA_Cases	Exp_Age_Gender_Standarised_HA_MRSA_Cases	Exp_Age_Gender_Standarised_CA_MRSA_Cases	Numbers_Hospital_Attendance	Percentage_Hospital_Attendace	IMD_Score	HH_Deprived_1_2_3_4_Dim_Perc	HH_Deprived_2_3_4_Dim_Perc	HH_Deprived_3_4_Dim_Perc	HH_Deprived_1_2_Dim_Perc	HH_Deprived_2_3_Dim_Perc	Housing_Score	GeoBarriers	WiderBarriers	Environment_Score	Indoors_Environment_SD	Outdoors_Environment_SD	Pop_Density	Persons_Living_In_Communal_Establishment_Perc	Persons_Living_In_Care_Homes_Perc	Persons_Living_In_Other_Medical_Mental_Health_Care_Facilities_Perc	EG_White_All_Perc	EG_Asian_All_Perc	EG_Black_All_Perc	EG_Black_African_Perc	EG_Black_Caribbean_Perc	EG_Other_Arab_Perc	Resident_Less_Than_Two_Years_UK_Perc	Resident_Less_Than_Five_Years_UK_Perc	Resident_Less_Than_Ten_Years_UK_Perc	H_Daily_Activities_Very_Limited_Perc
E01003013	121	649	522	265	82	61	316	298	161	37	60	333	224	104	45	1	0	1	0.708461	0.373582	0.177456	453	0.276388	11.61	46.4871	8.54801	1.17096	45.3162	8.54801	34.44	2.30342	66.5863	43.75	26.2787	78.6992	47.7	4.7	0	3.90482	51.4338	35.3874	5.12508	2.80659	1.03722	0.671141	11.4094	27.0287	42.648	2.4
E01003014	159	500	349	350	176	83	241	201	192	70	76	259	148	158	106	0	0	0	0.994823	0.564112	0.204717	524	0.341591	36.05	61.7994	26.6962	7.37463	54.4248	25.9587	34.15	0.588983	67.7131	49.45	27.819	92.7	82.2	7.8	0	0	69.1004	8.73533	13.4941	7.88787	3.06389	1.1734	6.19296	10.8866	16.2321	6.1
E01003015	265	416	396	364	153	119	189	187	175	69	146	227	209	189	84	0	0	0	0.95806	0.534081	0.20127	580	0.363864	36.57	68.3562	34.5205	10.6849	57.6712	33.0137	35.98	1.26423	70.6998	47.98	32.2376	79.4607	166.9	0	0	0	48.8708	7.02635	30.4266	17.6286	9.22208	1.0665	5.39523	10.2886	16.813	7.1
E01003016	70	738	230	237	77	37	340	135	107	42	33	398	95	130	35	1	0	1	0.606253	0.322654	0.148462	430	0.318047	22.37	52.2814	15.2091	3.9924	48.289	15.019	49.02	6.81801	91.2147	45.24	24.6058	86.4967	82.8	24.1	0	0	50.8136	28.0325	11.3166	5.54734	4.14201	1.92308	16.568	25.074	34.3195	4.1
E01003017	196	391	432	462	182	109	221	238	245	82	87	170	194	217	100	0	0	0	1.11855	0.634262	0.227111	545	0.327721	32.73	58.2367	27.8422	8.12065	50.116	26.5661	34.16	1.93403	66.385	65.19	49.1849	97.205	127.9	0.1	0	0	68.2502	9.92183	14.2514	7.99759	3.12688	0.300661	4.57005	9.74143	16.0553	7.8
E01003018	229	685	729	335	101	119	329	387	182	46	110	356	342	153	55	0	0	0	0.892119	0.468144	0.223473	578	0.278018	28.31	54.3544	19.3193	4.9049	49.4494	18.6186	33.46	0.0707	66.8405	65.09	60.874	73.5269	138.6	0.8	0	0	72.0058	3.9442	14.5743	5.14671	6.25301	0.3848	4.81	11.2554	19.7691	3.9
E01003019	221	818	609	303	139	121	400	315	162	65	100	418	294	141	74	0	0	0	0.983171	0.523054	0.230732	560	0.267943	22.1	49.7812	19.0372	4.7046	45.0766	18.4902	34.39	3.93269	64.8463	36.78	29.1947	51.9417	139	0.3	0.287081	0	68.6124	3.68421	18.9474	5.02392	9.66507	0.813397	5.26316	10.8612	17.0335	5.1
E01003020	257	541	538	323	116	125	241	267	163	52	132	300	271	160	64	2	2	0	0.864146	0.465523	0.20143	503	0.28338	30.66	58.7549	24.773	7.13359	51.6213	23.7354	33.42	0.480249	66.3599	54.73	34.9365	94.33	123.7	0.2	0	0	59.3239	4.84507	26.4225	10.4789	9.74648	0.28169	3.04225	7.83099	15.3803	5
E01003021	259	525	509	370	240	131	290	319	216	109	128	235	190	154	131	1	0	1	1.2974	0.73081	0.252646	686	0.360483	51.2	69.5324	36.5008	13.4238	56.1086	34.54	35.35	3.65082	67.0459	51.81	37.6976	80.0432	118.3	20.4	4.78192	0	55.2811	4.88702	29.69	12.7693	11.7709	0.210194	2.46978	6.67367	14.5034	12.5
E01003022	252	533	574	271	116	110	264	289	124	52	142	269	285	147	64	0	0	0	0.828167	0.441584	0.193643	531	0.304124	24.54	52.2078	21.039	5.97403	46.2338	20.1299	34.91	4.85137	64.9638	32.43	27.572	42.1388	150.5	0	0	0	63.803	4.92554	21.5922	6.93013	11.7411	0.630011	5.21191	10.3093	17.7549	5.8
E01003023	329	749	820	348	134	172	338	427	168	49	157	411	393	180	85	3	1	2	1.03101	0.545802	0.256654	724	0.304202	29.44	58.7018	22.4835	5.26811	53.4337	21.3547	34.18	2.03995	66.3224	55.98	43.3627	81.2067	186.5	0	0	0	60.8824	5.96639	21.9328	8.52941	8.86555	0.630252	4.91597	12.2269	21.4706	4
E01003024	398	487	494	316	103	204	233	230	158	29	194	254	264	158	74	2	1	1	0.788311	0.424659	0.193316	593	0.329811	38.12	70.1044	32.1149	8.48564	61.6188	30.8094	37.37	1.31671	73.4246	49.69	30.9809	87.1055	145	0	0	0	36.2625	5.72859	45.1613	23.693	15.0723	1.2792	5.1168	11.6796	21.3571	6.1
E01003025	404	508	642	353	164	219	259	310	181	78	185	249	332	172	86	1	1	0	1.09432	0.592814	0.23825	681	0.328827	33.22	65.677	29.0974	8.07601	57.601	27.791	34.05	2.37305	65.7303	37.22	30.5944	50.4781	132.2	0	0	0	49.3481	6.51859	32.6412	13.4235	13.858	0.434573	3.09029	7.62916	16.7552	5.6
E01003026	172	475	537	210	90	81	234	292	113	40	91	241	245	97	50	1	1	0	0.674928	0.356726	0.161976	385	0.259434	24.15	34.2988	10.3659	2.59146	31.7073	10.2134	32.58	1.04303	64.1083	50.29	30.1494	90.5603	42.7	0.9	0.606469	0	83.3558	5.18868	7.4124	2.69542	3.16712	0.404313	4.1779	10.1752	17.5876	4.7
E01003027	286	313	407	276	91	144	147	204	131	41	142	166	203	145	50	0	0	0	0.684815	0.371579	0.156082	323	0.235251	14.29	29.5833	7.5	2.5	27.0833	7.08333	31.16	6.30852	56.0048	33.55	30.8603	38.921	110.7	0	0	0	88.3467	4.22433	3.35033	0.655499	1.748	0	3.86016	8.01165	12.6001	1.6
E01003028	275	389	437	263	105	160	181	228	135	47	115	208	209	128	58	0	0	0	0.741187	0.402009	0.167271	401	0.272975	23.81	45.6483	18.8277	5.15098	40.4973	18.6501	33.29	1.2207	65.3618	49.84	49.8346	49.8651	107.5	0	0	0	78.1484	4.56093	11.1641	5.24166	3.74404	0.136147	3.81212	8.44112	13.887	5
E01003029	207	614	562	278	147	100	309	295	150	62	107	305	267	128	85	2	2	0	0.934563	0.506864	0.209745	502	0.277655	25.76	53.2558	19.0698	5.34884	47.907	18.1395	35.93	6.52377	65.3319	41.6	35.8748	53.0653	121.6	1.5	1.49336	0	75.3319	4.14823	13.8274	6.41593	4.36947	0.387168	7.63274	14.4358	22.8429	5.3
E01003030	229	626	648	200	92	116	273	345	116	45	113	353	303	84	47	1	1	0	0.746636	0.384906	0.185542	432	0.240669	21.2	45.8493	12.1328	1.91571	43.9336	12.0051	31.87	0.746557	63.0005	58.46	41.2187	92.9372	107.4	0.7	0.724234	0	83.3426	4.73538	5.23677	2.33983	1.55989	0.167131	7.68802	14.2618	20.0557	2.4
E01003031	225	666	470	219	78	115	322	232	112	37	110	344	238	107	41	1	0	0	0.665845	0.343659	0.168969	475	0.28649	30.15	55	22.5	5.69444	49.3056	22.0833	34.23	1.00284	67.4492	37.05	28.4099	54.3355	183.2	0	0	0	64.3546	6.6345	19.6622	8.8661	7.65983	0.603136	6.39324	12.123	18.5766	4.6
E01003032	229	595	413	334	176	132	287	216	156	76	97	308	197	178	100	1	0	0	1.02816	0.571765	0.217533	607	0.347453	31.6	63.6364	31.4888	9.09091	54.5455	30.9618	38.14	4.462	71.8147	45.49	26.9073	82.6598	97.1	0	0	0	60.7899	6.06754	25.1288	13.0509	8.12822	0.457928	5.20893	11.1048	18.3171	8
E01003033	294	368	453	305	98	164	171	223	150	48	130	197	230	155	50	0	0	0	0.758098	0.40977	0.172619	360	0.237154	17.87	40.2357	12.6263	3.7037	36.532	12.1212	31.58	1.10161	62.068	34.93	27.9718	48.8317	102.2	0	0	0	75.4941	5.5336	12.0553	5.92885	4.01845	0.395257	3.95257	8.8274	14.0316	3.3
E01003034	301	511	544	269	126	167	271	263	136	61	134	240	281	133	65	0	0	0	0.868535	0.464507	0.194982	528	0.301542	25.26	56.9848	23.5131	5.80913	51.1757	22.545	36.51	4.75749	68.2639	38.7	34.4094	47.2845	152.7	1.1	1.1422	0	69.8458	4.62593	17.6471	9.59452	5.88235	0.456882	5.36836	11.0223	19.4175	4.2
E01003035	128	651	487	200	91	53	295	268	101	42	75	356	219	99	49	0	0	0	0.679338	0.356438	0.167247	484	0.310854	27.84	55.0704	19.1549	6.05634	49.0141	18.5915	34.51	0.251586	68.7587	54.85	40.2413	84.0754	132.4	0	0	0	74.0527	4.11047	14.1297	5.07386	5.58767	0.899165	8.15671	14.3866	21.7726	5.3
E01003036	241	472	496	289	110	119	241	256	139	53	122	231	240	150	57	1	1	0	0.799378	0.430207	0.182504	465	0.289179	28.82	51.289	22.2524	8.00543	43.2836	21.0312	34.89	5.20008	64.5784	41.05	42.4376	38.2624	142.2	0.3	0.310945	0	68.2836	4.78856	19.8383	7.58706	8.64428	0.559701	4.04229	9.6393	15.2363	7.3
E01003037	212	474	308	285	108	89	223	159	112	45	123	251	149	173	63	0	0	0	0.718486	0.39512	0.163154	502	0.361932	42.77	67.8218	35.9736	11.5512	56.2706	34.9835	33.95	0.0300734	67.873	44.9	26.6476	81.3984	121.3	0	0	0	55.9481	4.75847	28.9834	12.6893	10.2379	0.432588	5.26316	10.8868	16.6547	8.4
E01003038	189	483	480	260	94	95	235	272	118	37	94	248	208	142	57	0	0	0	0.697983	0.375549	0.168514	377	0.250332	19.13	40.2032	13.0624	4.35414	35.8491	12.7721	33.29	1.56375	65.0228	52.73	43.4042	71.3747	113.3	0	0	0	83.5325	4.18327	6.57371	1.99203	3.12085	0.0664011	6.4409	13.081	18.3931	3.7
E01003039	267	662	699	314	100	134	348	396	164	50	133	314	303	150	50	0	0	0	0.872636	0.456118	0.215536	483	0.236533	18.46	43.8095	10.6878	2.75132	41.0582	10.3704	33.19	2.90293	63.4759	54.91	43.5013	77.7146	110.5	0	0	0	81.2439	5.48482	6.02351	2.15475	2.30167	0.342801	6.02351	13.5651	20.5681	2.4
E01003040	187	362	396	237	106	91	167	189	124	47	96	195	207	113	59	0	0	0	0.696868	0.38063	0.15335	336	0.26087	22.42	48.6532	18.5185	5.21886	43.4343	17.5084	36.5	5.43435	67.5676	57.59	47.3118	78.1493	85.4	0	0	0	74.2236	4.58075	15.1398	4.42547	5.97826	0.232919	5.43478	11.646	15.9938	4.5
E01003041	269	506	390	277	171	140	257	196	123	68	129	249	194	154	103	7	6	1	0.946418	0.526672	0.19844	529	0.32796	41.88	64.0118	28.7611	7.52212	56.4897	28.1711	36.23	1.21923	71.235	51	33.6454	85.6996	168	4.8	4.77371	0	54.6807	6.19963	28.5183	12.7092	10.9113	0.99194	3.84377	8.98946	16.615	10.4
E01003042	117	366	284	179	97	60	180	145	89	40	57	186	139	90	57	0	0	0	0.579164	0.318906	0.126267	408	0.391179	39.71	61.1554	27.49	8.76494	52.3904	25.2988	34.42	0.610505	68.2368	45.24	29.7485	76.226	109	0.1	0	0	72.1956	4.12272	15.5321	6.99904	6.51965	0.191755	7.76606	13.6146	20.6136	7.6
E01003043	196	530	498	264	146	97	245	265	119	67	99	285	233	145	79	0	0	0	0.89557	0.488864	0.195189	487	0.298042	29.47	51.2409	22.4818	6.42336	44.8175	21.4599	34.99	5.77591	64.2107	37.13	23.5448	64.302	158	0	0	0	59.1187	3.61077	27.2338	8.44553	14.4431	0.550796	2.57038	7.77234	14.2595	6.5
E01003044	244	269	348	312	65	119	150	171	166	31	125	119	177	146	34	0	0	0	0.604007	0.328244	0.141182	451	0.364297	27.99	71.4521	35.4785	11.7162	59.736	34.1584	44.86	14.5764	75.1374	30.5	36.2604	18.984	184.2	0	0	0	23.6672	2.90792	63.6511	32.5525	21.0824	0.403877	2.34249	6.13893	17.3667	6.8
E01003045	442	543	421	420	145	213	321	181	185	76	229	222	240	235	69	0	0	0	1.03514	0.562666	0.224775	711	0.360731	53.18	77.8846	39.9725	14.5604	63.3242	38.1868	42.17	4.59475	79.7502	56.36	48.2549	72.5563	172.6	0	0	0	25.7737	4.76915	53.0695	24.6575	19.9899	1.06545	3.24708	9.03095	17.9604	8.8
E01003046	443	428	430	359	81	219	203	199	186	32	224	225	231	173	49	1	1	0	0.755675	0.40453	0.184178	697	0.400345	39.33	79.5424	39.8385	15.3432	64.1992	37.8197	45.23	9.34435	81.1114	44.22	40.3784	51.8949	183.6	0.2	0.172315	0	31.5336	2.58472	54.9684	25.8472	20.046	0.919012	3.04423	8.78805	19.1269	6.4
E01003047	262	524	432	298	111	138	273	213	144	56	124	251	219	154	55	1	0	1	0.808711	0.435106	0.183187	624	0.383528	44.32	69.9068	32.7563	10.5193	59.3875	30.8921	37.39	2.62236	72.1664	64.81	48	98.4336	90.1	0	0	0	46.22	8.42041	34.788	16.1033	12.2926	0.122926	5.34726	10.0184	18.8076	7.8
E01003048	456	425	406	368	109	228	200	187	181	52	228	225	219	187	57	1	1	0	0.859671	0.465634	0.194825	697	0.395125	43.84	78.5425	41.1606	13.6302	64.9123	39.946	39.76	7.92337	71.5937	54.32	43.5152	75.9205	145.3	0	0	0	27.8345	3.23129	56.746	33.6168	15.2494	1.02041	2.21088	7.53968	19.0476	7.3
E01003049	406	449	428	300	112	187	235	207	140	47	219	214	221	160	65	1	1	0	0.806053	0.434597	0.184552	623	0.367552	37.76	73.9521	34.5808	9.13174	64.8204	33.3832	37.25	4.1996	70.3101	47.27	29.6341	82.533	142.4	0.5	0.530973	0	37.9941	5.36873	44.4248	18.5841	16.9912	1.29794	4.66077	10.9145	20.413	7.5
E01003050	180	624	521	221	104	94	285	282	119	52	86	339	239	102	52	1	1	0	0.759807	0.400963	0.179601	489	0.296364	41.88	55.6274	21.9922	6.98577	48.6417	20.3105	36.86	6.36836	67.3575	60.2	40.5448	99.5187	168.2	1.9	0.181818	0	60.1818	4.9697	25.0303	8.54545	11.0909	0.30303	4.24242	10.2424	15.3939	5.9
E01003051	324	531	428	305	55	147	266	197	138	28	177	265	231	167	27	0	0	0	0.634318	0.32802	0.165545	614	0.373707	46.54	73.4815	34.6667	10.0741	63.4074	33.3333	42.59	11.1487	74.028	51.94	30.0201	95.7675	89.6	0.1	0.121729	0	38.6488	6.57334	42.605	17.6506	17.5289	0.121729	5.17346	12.1729	21.6068	7.6
E01003052	423	475	459	362	102	227	254	238	162	52	196	221	221	200	50	0	0	0	0.846385	0.453573	0.196894	671	0.368479	53.04	77.5726	38.9182	10.1583	67.4142	37.9947	39.26	6.72793	71.7988	48.43	25.9114	93.4599	144.6	0	0	0	28.7754	6.86436	53.542	24.8764	19.0555	0.439319	3.84404	8.45689	17.6277	7
E01003053	139	685	560	230	114	65	332	323	119	56	74	353	237	111	58	0	0	0	0.806458	0.426929	0.190361	527	0.304977	24.12	51.9155	18.4941	4.62351	47.2919	18.0978	37.82	10.2703	65.3618	48.95	26.3248	94.2036	149.1	0.2	0	0	72.0486	4.97685	15.625	4.34028	7.8125	0.173611	4.80324	10.5324	15.9722	5.3
E01003054	120	931	576	148	57	59	438	317	69	22	61	493	259	79	35	1	1	0	0.583135	0.284401	0.172271	458	0.25	21.98	42.6129	11.5995	3.0525	39.5604	11.3553	32.74	1.45925	64.029	48.14	31.1265	82.1568	208.9	0.4	0.382096	0	79.8581	3.60262	10.0983	3.16594	4.74891	0.382096	7.91485	14.7926	20.4148	2.7
E01003055	105	492	439	320	134	49	258	246	155	75	56	234	193	165	59	0	0	0	0.885246	0.485935	0.187066	476	0.319463	39.81	57.7215	26.7089	9.49367	48.2278	24.8101	35.87	1.54655	70.1916	49.35	24.8784	98.2826	108.9	1.7	0	0	63.0872	5.90604	22.0134	6.84564	10.7383	0.469799	4.36242	8.72483	13.6242	8.5
E01003056	189	825	564	265	92	89	381	301	142	41	100	444	263	123	51	0	0	0	0.783492	0.407039	0.201221	555	0.286822	26.3	57.8759	23.8663	8.71122	49.1647	22.673	39.17	9.15105	69.1934	35.68	30.9111	45.2227	232.9	0.3	0	0	64.7028	5.0646	22.1705	7.13178	10.2842	0.361757	7.02842	14.7804	21.9121	5.5
E01003057	258	634	390	297	99	149	303	187	145	41	109	331	203	152	58	1	0	0	0.758623	0.406817	0.183166	580	0.34565	38.64	65.3315	33.4254	12.4309	52.9006	31.4917	36.25	2.92753	69.5644	37.77	22.7325	67.8329	174.2	0.1	0.11919	0	50.7747	5.00596	34.9225	13.1704	12.5149	0.357569	5.30393	10.6079	16.6269	7.9
E01003058	162	924	526	216	103	86	460	310	106	50	76	464	216	110	53	0	0	0	0.786474	0.406801	0.198169	544	0.281719	23.47	49.3902	18.4146	5.12195	44.2683	17.8049	38	11.3322	64.6596	46.23	37.178	64.3249	212	0.5	0.46608	0	67.2708	4.2465	20.145	4.35008	9.63231	0.62144	7.04298	13.9306	20.4039	3.6
E01003059	316	436	404	348	130	155	227	213	170	61	161	209	191	178	69	2	1	1	0.888405	0.488471	0.193022	683	0.417993	34.87	75.04	34.4	8.64	66.4	33.76	40.72	5.03159	76.3996	53.44	57.8567	44.6215	211.1	2.6	2.57038	0	41.7381	7.58874	39.7185	23.1946	11.9339	0.0611995	4.65116	10.9547	21.0526	7.1
E01003060	309	378	412	322	137	166	193	208	141	66	143	185	204	181	71	0	0	0	0.884509	0.487287	0.187734	673	0.431964	39.45	76.8987	43.1962	13.6076	63.2911	42.0886	38.88	1.6567	76.111	53.93	48.3978	64.9874	182.9	0	0	0	36.7137	7.638	46.0205	26.38	12.4519	0.770218	4.04365	8.27985	18.8062	8.4
E01003061	186	380	364	256	60	105	199	212	121	21	81	181	152	135	39	1	1	0	0.53932	0.290147	0.13629	491	0.394061	39.48	69.8944	33.9789	10.7394	59.1549	32.5704	39.04	2.05599	76.0155	75.1	64.2563	96.7783	156.9	0.3	0	0	52.488	6.01926	25.8427	12.6003	10.1124	0.321027	7.94543	16.5329	27.4478	4.7
E01003062	265	353	595	349	106	128	166	276	156	58	137	187	319	193	48	1	1	0	0.850475	0.456711	0.193562	475	0.284772	27.09	51.4465	20.5031	5.78616	45.6604	20	33.5	1.48459	65.5122	51.59	46.2801	62.2138	123	0	0	0	66.4269	4.43645	18.4652	7.2542	7.2542	0.239808	2.45803	5.9952	12.3501	4.9
E01003063	309	282	433	288	120	145	122	205	143	43	164	160	228	145	77	2	1	0	0.775589	0.429152	0.171106	478	0.333799	38.42	69.7289	34.488	13.4036	56.3253	32.0783	39.08	10.3743	67.7796	40.51	33.7604	54.004	116.3	0	0	0	48.0447	4.60894	35.6844	14.8743	13.1285	0.628492	2.23464	5.1676	13.5475	8.7
E01003064	298	329	550	268	91	171	167	249	129	40	127	162	301	139	51	0	0	0	0.71822	0.382354	0.169267	437	0.284505	14.5	39.697	13.9394	3.18182	36.5152	13.9394	34.68	6.69518	62.657	41.29	43.974	35.9181	100.7	0	0	0	70.9635	4.10156	15.2995	6.38021	6.70573	0.130208	3.125	7.61719	16.0156	4
E01003065	345	347	341	292	147	168	145	139	143	64	177	202	202	149	83	1	0	1	0.875389	0.486532	0.180528	547	0.371603	38.87	72.0721	38.5886	13.5135	58.5586	36.6366	36.95	6.12626	67.7663	45.2	53.7639	28.0592	120.2	0	0	0	42.5272	4.6875	41.1685	15.4212	18.5462	1.08696	1.90217	5.02717	10.6658	9.9
E01003066	343	379	477	331	158	183	184	230	147	66	160	195	247	184	92	2	2	0	0.965181	0.534593	0.205454	603	0.357227	36.22	63.5628	30.0945	7.69231	55.8704	29.2848	37.12	9.68045	64.5668	39.44	32.8708	52.5859	49	0	0	0	50	4.50237	34.5379	14.218	15.6398	0.592417	3.79147	8.35308	16.7654	7.9
E01003067	283	295	445	307	141	133	150	224	138	62	150	145	221	169	79	0	0	0	0.86925	0.48235	0.18256	461	0.313392	18.64	49.7496	19.8664	4.34057	45.409	19.5326	31.86	1.80969	61.9024	32.43	31.5634	34.1705	98	0	0	0	65.2617	4.55472	21.346	8.5656	10.4691	0.271924	1.76751	5.57444	10.673	4.9
E01003068	417	274	478	297	126	219	118	215	138	54	198	156	263	159	72	0	0	0	0.842586	0.460315	0.183494	543	0.34108	34.18	61.1872	29.2237	9.13242	52.0548	28.4627	33.58	2.48413	64.6712	34.48	34.7616	33.9095	89.4	0	0	0	52.1357	4.0201	29.8367	9.86181	15.0126	0.502513	2.57538	6.15578	11.2437	7.2
E01003069	339	246	334	322	120	165	127	145	139	43	174	119	189	183	77	0	0	0	0.766513	0.428975	0.166097	437	0.321087	36.11	60.3846	30.9615	9.23077	51.1538	30.3846	36.51	9.03378	63.9951	36.51	27.1131	55.29	57.9	0	0	0	58.5599	3.74724	27.7737	11.903	11.4622	0.808229	1.54298	5.3637	10.6539	7.3
E01003070	323	322	403	343	101	176	148	190	150	40	147	174	213	193	61	0	0	0	0.757148	0.416228	0.173943	540	0.36193	38.53	66.5649	34.6565	12.2137	54.3511	33.4351	37.62	8.2492	66.9815	40.88	38.7395	45.1479	116.5	0	0	0	41.1528	4.89276	40.5496	16.3539	15.6166	0.536193	1.80965	5.63003	13.2038	9
E01003071	316	649	809	389	115	171	313	424	186	61	145	336	385	203	54	0	0	0	1.01416	0.533096	0.246831	624	0.273924	30.46	47.4104	16.5339	4.58167	42.8287	15.8367	35.09	5.03594	65.1412	49.44	35.9647	76.3996	128.3	0	0	0	69.1396	5.22388	16.4179	4.43371	7.68218	0.263389	3.42406	9.4381	14.5742	4.6
E01003072	366	287	531	419	245	203	132	256	197	107	163	155	275	222	138	0	0	0	1.32019	0.749045	0.254669	536	0.290043	21.04	51.1053	21.8466	6.37191	44.7334	21.3264	36.88	8.21521	65.5484	34.53	31.4452	40.7043	89	0.1	0.108225	0	78.5714	3.78788	9.84848	3.67965	4.16667	0	2.65152	4.49134	8.38745	6.3
E01003073	359	395	477	344	122	193	186	227	154	45	166	209	250	190	77	0	0	0	0.85408	0.468222	0.195797	595	0.350619	34.96	56.8768	28.51	9.31232	47.5645	27.2206	36.32	6.72325	65.926	49.28	36.3146	75.2108	100.5	0	0	0	50.383	2.59281	34.5905	12.198	15.7336	0.824985	1.82675	5.12669	10.8427	6.8
E01003074	405	524	841	471	123	205	273	444	234	51	200	251	397	237	72	0	0	0	1.07784	0.577039	0.261767	681	0.288071	36.3	49.0876	20.8029	6.0219	43.0657	20.2555	32.67	1.85737	63.4759	52.43	31.2024	94.8856	33.2	0.7	0.71912	0	62.3942	2.66497	23.2657	7.48731	10.2792	0.338409	2.07276	5.83756	12.6058	5.2
E01003075	396	361	395	355	126	181	177	201	171	65	215	184	194	184	61	0	0	0	0.891212	0.488323	0.190366	730	0.44703	43.39	77.2263	37.5182	12.4088	64.8175	35.0365	40.88	4.13592	77.6328	45.72	32.2916	72.5892	209.1	1.2	0	0	32.9455	6.18494	47.9486	22.9026	16.1666	0.673607	3.55175	8.81813	19.9633	7.5
E01003076	289	590	658	303	75	117	308	334	147	40	172	282	324	156	35	1	1	0	0.765663	0.393352	0.195885	775	0.4047	26.25	56.1005	23.8038	5.74163	50.3589	23.2057	36.32	6.39511	66.2476	48.56	47.5813	50.5032	50.9	1.5	1.46214	0	55.9269	10.705	20.7311	9.39948	6.63185	0.156658	4.8564	14.2559	28.4595	4.3
E01003077	268	545	602	276	101	133	256	295	142	45	135	289	307	134	56	1	0	0	0.800173	0.422261	0.193528	648	0.361607	29.12	58.5242	22.0102	6.10687	52.4173	20.9924	38.67	10.054	67.2792	45.52	33.5941	69.3639	173.3	0	0	0	55.9152	7.36607	24.8884	8.76116	10.7701	0.837054	7.25446	14.1741	23.3817	4.5
E01003078	250	307	441	395	187	134	155	227	181	76	116	152	214	214	111	0	0	0	1.06384	0.604496	0.215273	542	0.343038	16.64	43.6909	15.4574	2.52366	41.1672	15.142	33.53	8.97588	58.0826	31.97	19.3799	57.1583	75.7	0.3	0.253165	0	73.481	7.40506	10.1266	2.08861	4.87342	0.0632911	3.48101	7.40506	12.2152	6.2
E01003079	391	395	484	333	194	193	184	215	175	79	198	211	269	158	115	8	6	1	1.09882	0.612807	0.224168	609	0.338898	38.1	61.1625	28.2695	7.79392	53.3686	26.6843	34.84	3.41205	66.2725	49.77	36.0182	77.288	81.1	4.9	4.89705	0	47.7462	7.45687	32.8881	12.0757	14.8581	0.890373	2.22593	7.79076	15.5259	9
E01003080	315	339	518	323	108	164	177	258	154	48	151	162	260	169	60	1	0	1	0.807325	0.43795	0.183697	510	0.318153	21.1	54.902	19.1554	6.33484	48.5671	18.2504	36.39	8.28424	64.4859	35.72	27.3162	52.5172	125.6	0.2	0	0	61.6968	5.98877	22.0212	5.73924	10.5427	0.374298	4.80349	11.9152	19.0268	3.6
E01003081	358	420	557	357	91	182	230	276	174	41	176	190	281	183	50	0	0	0	0.805935	0.43001	0.193773	588	0.329781	35.35	63.2812	27.0833	6.25	57.0312	26.1719	38.73	9.02239	68.4277	40.71	33.6062	54.9141	86.8	1	0	0	50.7572	7.45934	31.1273	13.6848	12.0583	0.616938	5.60852	12.7314	23.3315	5.3
E01003082	310	252	421	273	196	166	125	193	120	96	144	127	228	153	100	0	0	0	1.03408	0.579589	0.194366	483	0.332645	35.72	65.745	35.4839	8.75576	56.9892	34.4086	32.71	0.616965	64.7995	23.69	21.7834	27.4911	115.7	0.4	0	0	48.4848	4.54545	34.4353	12.1212	14.7383	1.03306	2.68595	5.85399	13.9807	10.3
E01003083	279	279	381	393	176	139	134	191	191	77	140	145	190	202	99	0	0	0	1.02717	0.583047	0.204668	417	0.276525	22.74	53.7037	24.2424	6.06061	47.6431	23.7374	35.34	7.3448	63.3383	25.74	21.2473	34.7173	101.7	3.2	3.24934	0	59.1512	8.02387	24.2042	7.62599	11.4721	0.132626	2.85146	7.29443	14.0584	8.8
E01003084	337	324	520	323	107	175	158	265	159	45	162	166	255	164	62	0	0	0	0.803637	0.436754	0.183831	434	0.269398	24.38	50.6686	17.8306	4.45765	46.211	17.0877	36.48	7.90661	65.0464	44.87	44.7385	45.1181	114.2	0.5	0	0	62.0112	5.40037	20.36	7.51086	9.06269	0.310366	3.04159	8.25574	14.6493	3.7
E01003085	352	321	388	454	219	176	182	182	209	91	176	139	206	245	128	0	0	0	1.21453	0.693163	0.238174	507	0.292388	22.68	55.0933	22.9555	5.88235	49.2109	22.6686	32.79	4.63063	60.9432	29.51	27.7022	33.1379	77.1	0	0	0	61.3033	6.1707	20.9919	6.28604	10.0346	0.403691	2.59516	5.99769	12.7451	5.7
E01003086	426	329	442	309	105	205	140	192	129	46	221	189	250	180	59	1	0	0	0.781349	0.422076	0.178277	506	0.314091	40.83	72.4884	36.9397	12.8284	59.66	34.9304	34.44	1.48683	67.3836	24.98	18.5541	37.8239	110.6	0	0	0	39.5407	4.4072	44.6307	15.2079	18.3116	0	2.545	6.08318	13.4699	7.2
E01003087	496	317	433	278	140	269	140	172	128	55	227	177	261	150	85	3	3	0	0.873333	0.477793	0.188321	609	0.365986	54.21	74.3044	39.4435	11.6203	62.6841	39.1162	34.94	1.13757	68.7448	46.67	41.7577	56.4968	125.6	6.1	6.12981	0	40.1442	6.12981	41.9471	17.4279	15.7452	0.540865	2.52404	6.97115	16.3462	12
E01003088	269	708	509	240	91	137	358	236	110	35	132	350	273	130	56	0	0	0	0.726943	0.377548	0.185752	547	0.301046	36.78	63.5007	27.5441	7.59837	55.9023	26.3229	41.12	12.59	69.6509	72.87	68.8422	80.922	192.5	0	0	0	54.4304	5.28343	29.3341	13.4287	10.8971	0.330215	7.15465	13.2636	20.9686	5.6
E01003089	385	619	458	342	70	198	342	214	177	25	187	277	244	165	45	1	0	1	0.726026	0.379773	0.188983	718	0.383138	34.14	73.4398	32.8012	10.0145	63.4253	32.2206	37.86	0.970739	74.7556	44.04	30.6712	70.7755	141.3	0	0	0	42.1025	8.53789	37.4066	25.7737	6.35005	1.28068	5.38954	14.0342	24.5998	4.7
E01003090	198	949	728	304	100	95	454	430	163	55	103	495	298	141	45	3	1	0	0.915908	0.471166	0.234629	621	0.272488	32.08	59.7315	20.2301	6.71141	53.0201	18.4084	37.78	7.37657	68.1825	55.43	40.7453	84.7893	161.4	0	0	0	68.8899	6.58183	15.8842	7.41553	5.57262	0.438789	6.80123	15.226	22.4221	5
E01003091	332	557	431	259	88	190	291	211	126	37	142	266	220	133	51	1	0	0	0.707286	0.373064	0.172956	551	0.330534	28.25	61.0778	25.7485	7.48503	53.5928	24.7006	36.78	4.50191	69.0523	51.24	47.9606	57.7876	207.3	0	0	0	54.5291	8.93821	25.6149	13.2573	6.71866	0.059988	6.77864	11.3377	19.6161	4.6
E01003092	339	498	462	325	163	171	243	228	165	66	168	255	234	160	97	5	4	1	0.992147	0.547891	0.213257	709	0.396754	37.97	73.7796	37.7964	11.4365	62.3431	36.4017	36.95	2.0774	71.8306	37.67	27.9412	57.1164	113.3	2.7	2.68607	0	49.3005	7.44264	33.7997	15.9485	10.9121	0.111919	4.75658	10.2966	18.6346	11
E01003093	583	672	599	352	165	294	309	283	158	72	289	363	316	194	93	1	0	0	1.1229	0.601955	0.254922	809	0.341206	39.55	74.3941	35.1949	9.48367	64.9104	34.2466	36.47	0.281283	72.6549	55.06	39.6734	85.8451	322.6	2.8	0.463939	0	37.1995	5.94686	42.8089	22.5643	14.3821	0.295234	3.45846	7.80261	17.9671	6.3
E01003094	166	576	383	258	156	84	280	189	117	69	82	296	194	141	87	1	0	0	0.891774	0.491946	0.189232	448	0.291098	27.94	60.5926	29.7778	9.18519	51.4074	28.1481	33.3	0.572497	66.0368	55.54	47.5316	71.5623	189.3	0	0	0	61.3385	5.52307	24.5614	10.8512	8.44704	0.389864	4.2885	9.29175	16.1144	6.8
E01003095	279	577	528	340	114	133	272	283	165	55	146	305	245	175	59	1	0	1	0.87983	0.472619	0.205639	467	0.254081	27.07	48.9474	17.1053	5.13158	43.8158	16.7105	36.25	7.97868	64.5205	52.94	35.4596	87.8898	118.7	0.2	0.217628	0	72.3613	4.08052	15.6692	6.20239	4.13493	0.163221	5.87595	11.5343	18.716	4
E01003096	127	954	624	241	125	75	524	352	125	67	52	430	272	116	58	1	0	1	0.910637	0.473194	0.219072	612	0.295509	26.18	53.5637	19.2225	5.18359	48.3801	18.3585	34.57	2.26559	66.8789	42.46	45.123	37.1428	145	0.4	0	0.241429	71.6562	5.16659	15.21	4.34573	7.67745	0.0965717	8.30517	14.4858	22.0666	5
E01003097	248	450	401	372	200	124	248	206	187	89	124	202	195	185	111	4	2	2	1.11716	0.629754	0.221924	646	0.386595	36.22	71.8232	38.1215	12.2928	59.5304	36.8785	34.14	1.14418	67.1364	42.86	19.0447	90.4887	170.3	0	0	0	55.4758	8.37822	26.5111	13.1059	8.97666	0.478755	4.24895	10.4129	17.8336	7.9
E01003098	268	431	405	309	145	142	226	234	155	71	126	205	171	154	74	0	0	0	0.908356	0.501736	0.189627	429	0.275353	29.92	57.0543	26.3566	7.44186	49.6124	25.5814	36.41	4.30133	68.51	47.33	31.8855	78.2121	194	0.9	0	0.641849	62.3877	5.0706	25.4172	14.8267	5.84082	0.385109	6.09756	11.104	19.3196	5.6
E01003099	271	519	440	271	89	143	285	238	150	41	128	234	202	121	48	0	0	0	0.716084	0.380819	0.170281	491	0.308805	33.56	60.5105	22.973	5.70571	54.8048	22.5225	35.54	0.924854	70.162	55.01	32.5492	99.946	52.3	0	0	0	58.3019	6.85535	23.5849	12.6415	7.98742	0.251572	4.21384	9.93711	17.4214	5.2
E01003100	140	868	686	188	60	64	463	421	117	25	76	405	265	71	35	1	1	0	0.6496	0.32105	0.185039	477	0.245623	22.39	49.6583	15.4897	3.98633	45.672	14.9203	34.55	0.626301	68.4688	64.73	47.4985	99.2034	191.1	0.7	0	0	77.4459	4.37693	7.92997	4.22245	2.57467	0.514933	6.1277	14.6756	24.7683	2.8
E01003101	278	514	432	266	78	129	277	245	124	37	149	237	187	142	41	0	0	0	0.669549	0.353142	0.164108	500	0.318878	33.24	64.2336	26.2774	8.0292	56.2044	25.8394	35.28	0.0349729	70.5342	55.07	33.076	99.0474	135.3	0	0	0	58.227	6.05867	24.9362	14.5408	7.07908	1.02041	2.99745	8.67347	17.9847	4.4
E01003102	149	526	543	342	178	81	293	336	180	63	68	233	207	162	115	1	1	0	1.02604	0.57585	0.221736	532	0.306099	29.82	54.1469	21.327	6.99052	47.1564	20.0237	40.54	11.4492	69.6365	54.26	34.4719	93.8287	104.8	4.8	4.7756	0	68.9298	8.80322	13.4062	6.78941	4.60299	0.23015	6.27158	12.0829	20.5984	7.7
E01003104	178	554	496	272	108	86	287	301	150	59	92	267	195	122	49	1	1	0	0.799937	0.428449	0.181441	532	0.330846	25.24	66.1519	25.6113	6.69241	59.4595	24.3243	37.18	1.92491	72.4256	66.99	56.7591	87.4473	196.6	0	0	0	64.6766	7.33831	17.5995	9.01741	5.59701	0.559701	6.96517	16.0448	26.1194	4.9
E01003105	292	441	442	315	183	160	226	217	147	85	132	215	225	168	98	2	1	1	1.04288	0.579705	0.210956	577	0.344889	38.93	70.641	31.9231	10.641	60	29.8718	34.65	0.623428	68.6755	44.41	27.7652	77.6942	174.6	0	0	0	48.5356	8.24866	32.098	17.8721	8.90616	1.73341	2.98864	7.23252	14.6444	8.7
E01003106	329	483	575	400	175	166	254	303	215	63	163	229	272	185	112	1	1	0	1.09536	0.609364	0.239384	667	0.339959	28.62	55.8727	23.1614	6.69594	49.1767	22.1734	35	3.66967	66.3349	54.29	34.372	94.1198	164.9	1	0	0	64.2202	4.48522	22.3751	11.6718	7.39042	0.30581	2.59939	6.01427	12.0795	5.9
E01003107	233	528	629	379	143	116	273	374	225	61	117	255	255	154	82	1	0	1	1.00937	0.553141	0.226942	502	0.262552	21.83	49.7309	16.8999	4.73628	44.9946	16.254	33.07	1.07303	65.0701	53.5	34.0442	92.4263	147.6	0	0	0	69.7699	5.75314	15.6381	9.51883	4.1318	0.366109	5.02092	9.88494	16.9979	4.1
E01003108	293	328	445	329	160	150	176	226	182	77	143	152	219	147	83	0	0	0	0.974685	0.541995	0.196614	584	0.375563	32.26	70.9934	33.245	9.80132	61.1921	31.7881	41.14	4.29543	77.9828	45.4	31.1915	73.802	194.1	1.2	0	1.22186	50.0322	6.17363	31.9614	20.0643	8.29582	0.385852	3.34405	7.90997	15.2412	8.4
E01003109	376	645	664	417	153	192	324	390	221	71	184	321	274	196	82	0	0	0	1.122	0.607914	0.255418	705	0.312639	38.1	72.7356	30.0091	7.86825	64.8673	28.8198	37.25	1.70558	72.7869	47.84	31.1807	81.159	84.7	0	0	0	53.3038	8.42572	25.9424	14.8115	7.13969	0.97561	5.36585	11.9734	21.6408	7.1
E01003110	242	503	494	443	191	113	233	293	231	95	129	270	201	212	96	1	1	0	1.19153	0.666811	0.243879	640	0.341698	26.23	48.1743	19.1991	4.82921	43.3451	18.8457	34.08	4.53254	63.6365	49.65	35.4857	77.9828	124.3	2.6	1.70849	0.533903	71.4362	5.97971	15.0561	8.11532	4.27122	0.427122	2.61612	6.30005	11.6391	6.5
E01003111	300	365	336	344	185	152	194	175	166	84	148	171	161	178	101	0	0	0	1.03049	0.581748	0.201909	623	0.40719	43.61	77.5862	43.7304	12.2257	65.3605	42.4765	38.43	3.69181	73.1708	55.6	55.3675	56.0688	208.2	0	0	0	39.0196	9.01961	42.1569	23.0065	11.3725	0.392157	3.46405	8.49673	16.1438	8.8
E01003112	215	417	380	347	143	112	201	214	185	71	103	216	166	162	72	0	0	0	0.918001	0.511269	0.190542	551	0.366844	37.43	68.0934	33.7224	11.9326	56.1608	32.0363	38.09	7.47889	68.7032	45.46	38.0457	60.2995	101.1	0	0	0	50.3329	9.32091	30.3595	16.1784	8.92144	1.86418	5.79228	11.8509	19.7071	8
E01003113	339	540	650	337	122	165	255	322	178	59	174	285	328	159	63	1	1	0	0.944572	0.503348	0.219526	573	0.288229	34.19	57.0379	21.6646	5.14076	51.8972	21.175	39.44	12.3891	66.498	60.42	52.3464	76.5746	120.9	3.3	1.50905	0.55332	58.1992	8.1992	22.2334	9.15493	7.69618	0.503018	5.5332	14.5875	25.2012	4.5
E01003114	303	484	597	326	107	162	242	290	156	52	141	242	307	170	55	0	0	0	0.854275	0.454999	0.200951	508	0.279582	27.6	56.8627	23.9216	6.66667	50.1961	22.8758	35.69	6.97081	64.4168	52.21	47.1484	62.3396	91.6	0.3	0.275179	0	61.0897	9.57622	20.6935	7.59494	10.0715	0.165107	5.9989	14.0341	25.5366	4.8
E01003115	307	420	519	286	86	150	200	245	137	32	157	220	274	149	54	0	0	0	0.71086	0.378313	0.174612	488	0.301607	31.65	57.6981	22.7205	5.53064	52.1674	21.6741	35.55	3.45831	67.6468	52.36	51.9617	53.1497	148.7	1.1	0.988875	0	54.0173	7.04574	29.6663	10.1978	13.597	0.679852	3.21384	10.8158	20.4574	4.5
E01003116	280	353	384	381	200	140	175	177	196	80	140	178	207	185	120	1	0	1	1.09738	0.624392	0.217547	468	0.292866	23.9	56.4669	22.2397	6.94006	49.5268	20.8202	39.46	14.0683	64.8581	33.5	29.6189	41.248	56.7	0.9	0.938673	0	59.5745	17.8974	17.0839	5.7572	7.94743	0.0625782	2.62829	6.25782	11.577	6.7
E01003117	275	560	601	307	183	127	274	304	166	70	148	286	297	141	113	0	0	0	1.07132	0.589955	0.231987	525	0.272586	32.12	59.453	25.2081	6.42093	53.0321	24.4946	36.65	5.79568	67.5017	58.54	48.4954	78.6351	114.9	0.6	0.415369	0	62.4611	9.55348	15.7321	5.86708	5.76324	1.34995	4.36137	10.4361	21.1838	5.7
E01003118	262	445	501	336	191	128	224	257	173	91	134	221	244	163	100	0	0	0	1.10318	0.613397	0.222058	540	0.311239	30.43	57.7035	24.8547	6.5407	51.1628	23.8372	33.13	0.964178	65.296	40.48	32.9879	55.4764	82	3.3	0.92219	0	66.4553	15.562	9.56772	3.68876	3.2853	0.691643	5.41787	14.9856	22.9395	6.2
E01003119	298	517	633	321	116	136	241	349	157	47	162	276	284	164	69	0	0	0	0.877505	0.47095	0.209243	534	0.283289	34.46	59.5326	22.7552	6.39606	53.1365	22.3862	35.58	3.47862	67.6866	72.7	63.1633	91.7747	110.4	2.8	2.75862	0	66.366	9.38992	15.1724	6.7374	5.94164	0.954907	5.41114	14.0053	25.305	5.4
E01003120	304	513	710	357	99	179	237	368	193	49	125	276	342	164	50	1	1	0	0.892117	0.471933	0.216511	635	0.320222	46.99	69.3028	32.5702	10.3018	59.001	31.2175	41.3	6.60279	75.9965	69.98	62.8604	84.211	136.2	2.2	1.36157	0.857287	59.6571	7.71558	23.4493	10.4892	6.75744	0.554715	8.16944	19.768	33.3333	6.9
E01003121	358	402	406	343	115	186	193	190	171	55	172	209	216	172	60	0	0	0	0.842981	0.459831	0.18671	609	0.375	36.39	74.5297	35.6006	10.7091	63.8205	34.877	38.22	2.81982	73.6297	45.85	40.1891	57.1751	262.8	0	0	0	39.3473	4.12562	44.335	23.5837	14.6552	0.67734	3.14039	8.49754	16.133	7.5
E01003122	249	577	608	271	108	124	310	359	140	43	125	267	249	131	65	3	1	2	0.809191	0.430548	0.195958	604	0.333149	27.96	65.2874	27.4713	8.62069	56.6667	25.7471	38.83	8.68551	68.982	59.5	52.703	73.0868	175.7	0.1	0	0	59.5698	7.39106	23.0557	12.0794	7.50138	1.43409	4.96415	13.8996	23.3867	5
E01003123	191	342	492	363	101	90	186	274	193	48	101	156	218	170	53	1	0	1	0.796496	0.437194	0.179933	480	0.322364	25.05	49.634	15.959	3.95315	45.6808	15.3734	34.29	2.28334	66.2974	55.32	50.4592	65.0464	103	0.3	0	0	75.8227	4.02955	12.5588	5.1041	3.15648	0.604433	4.56682	10.2754	18.4016	3.6
E01003124	217	401	444	268	114	117	209	255	145	52	100	192	189	123	62	0	0	0	0.769623	0.420532	0.169647	456	0.315789	30.74	73.8288	34.2488	8.2391	65.5897	32.9564	38.47	1.16402	75.7693	62.36	72.4256	42.2175	177.6	0.4	0	0	60.8726	6.37119	22.7839	12.2576	4.77839	1.5928	6.57895	16.6898	26.5928	6.8
E01003125	446	404	422	343	147	233	197	176	163	62	213	207	246	180	85	3	1	1	0.950051	0.522247	0.204761	631	0.358116	43.46	76.5896	41.3295	11.7052	64.8844	40.1734	39.71	4.9361	74.4867	53.67	45.6663	69.6798	241.7	0	0	0	39.0465	7.77526	40.2384	25.3121	9.9319	1.81612	5.16459	9.76163	17.5369	7.3
E01003126	299	425	401	310	97	149	237	209	156	30	150	188	192	154	67	0	0	0	0.719718	0.393241	0.171373	569	0.37141	32.66	71.4729	33.6434	9.76744	61.7054	32.7132	35.85	0.535982	71.1578	65.07	66.3224	62.5507	156.5	0	0	0	52.0235	4.89556	33.6815	18.9295	8.81201	0.718016	6.13577	13.2507	21.7363	6.2
E01003127	285	523	494	342	129	139	285	278	189	72	146	238	216	153	57	0	0	0	0.937611	0.507169	0.203987	577	0.325437	28.96	65.1656	29.2715	9.27152	55.894	28.3444	36.83	2.12181	71.5465	58.11	48.7734	76.7902	132	0	0	0	63.057	3.6661	23.5195	12.3519	7.2194	0.282008	4.90694	11.3367	20.1918	4.7
E01003128	290	375	446	294	96	151	194	231	159	39	139	181	215	135	57	1	0	1	0.730085	0.395995	0.168974	554	0.369087	36.54	76.8072	40.9639	11.4458	65.3614	38.4036	37.36	0.21205	74.5046	79.03	77.4091	82.2816	173.1	0.1	0	0	48.501	4.06396	36.3757	22.2518	8.66089	1.46569	4.46369	12.4584	21.7855	6.2
E01003129	231	564	565	366	113	120	305	309	175	55	111	259	256	191	58	0	0	0	0.891443	0.479828	0.208898	589	0.320283	26.6	60.8911	24.3812	7.05446	53.8366	23.2673	36.84	3.04292	70.6394	60.88	53.5406	75.5443	212.8	0	0	0	63.6759	7.12344	20.1196	10.8755	5.11147	0.435019	5.98151	13.1049	23.7629	3.7
E01003130	276	381	587	344	152	136	211	304	185	66	140	170	283	159	86	1	0	1	0.983918	0.541558	0.211659	503	0.28908	23.7	53.5859	18.2679	3.7889	49.797	17.7267	32.15	0.475253	63.8263	44.54	40.3865	52.8556	117.8	0.3	0.287356	0	63.6782	9.31034	16.2644	5.68966	6.49425	0	5.17241	12.069	22.5862	5.3
E01003131	243	375	403	315	111	115	182	201	157	49	128	193	202	158	62	0	0	0	0.777974	0.427651	0.172677	415	0.2868	25.24	53.1605	20.7455	4.53809	48.6224	20.0972	35.24	2.37925	68.1014	52.73	44.5729	69.0382	79.1	0	0	0	72.4948	6.35798	14.5819	7.39461	4.42294	0.345542	3.87008	9.39876	17.8991	5
E01003132	312	327	352	296	235	163	166	166	126	88	149	161	186	170	147	1	1	0	1.1216	0.643073	0.212787	549	0.36071	31.02	70.709	37.3134	13.0597	57.6493	35.6343	34.04	2.82219	65.2483	17.97	15.6592	22.5884	107	7.2	7.03022	0	45.795	3.87648	38.8962	15.9658	15.8344	0.985545	3.08804	8.40999	17.4113	12.4
E01003133	315	402	570	331	101	161	200	296	183	42	154	202	274	148	59	0	0	0	0.815284	0.439076	0.191937	471	0.273997	29.67	55.5556	24.8366	8.88889	46.6667	23.3987	34.03	2.52933	65.5242	42.41	29.9121	67.3967	98.9	0	0	0	66.434	3.72309	16.8703	7.03898	7.32984	0.34904	4.24666	10.8202	20.8261	5.5
E01003134	280	330	449	344	153	121	167	223	165	71	159	163	226	179	82	0	0	0	0.949158	0.527804	0.196379	455	0.292416	25.82	53.3118	21.4863	4.68498	48.6268	21.0016	32.96	3.20625	62.7211	50.35	57.6329	35.7951	96.5	0.3	0	0	62.2751	6.491	21.401	8.74036	9.38303	0.321337	2.9563	7.06941	14.2674	4.8
E01003135	273	432	512	346	121	135	195	252	166	55	138	237	260	180	66	0	0	0	0.875128	0.477054	0.197786	562	0.333729	37.72	61.1878	31.768	11.6022	49.5856	30.1105	34.05	4.98293	63.109	67.23	69.4353	62.8282	163.2	0	0	0	60.9857	6.05701	22.981	8.4323	9.85748	0.712589	4.63183	9.14489	17.399	8.3
E01003136	278	414	528	269	94	136	196	235	142	44	142	218	293	127	50	0	0	0	0.7415	0.393691	0.173946	503	0.317751	28.98	63.8095	25.7143	8.57143	55.2381	23.6735	39.74	7.7025	71.783	74.51	80.8514	61.8406	135.9	0	0	0	59.9495	4.42198	25.079	10.4864	9.85471	0.252685	3.53759	10.2969	19.8358	5.2
E01003137	293	371	417	275	119	159	187	198	134	49	134	184	219	141	70	1	1	0	0.779454	0.426845	0.172028	500	0.338983	31.97	71.3018	33.1361	7.69231	63.6095	32.3964	36.95	2.45845	71.437	52.44	47.8764	61.5646	130.9	2	1.35593	0	44.8814	7.59322	31.8644	14.9831	11.0508	0.745763	3.86441	10.6441	23.7966	6.2
E01003138	215	374	589	250	109	111	172	298	130	48	104	202	291	120	61	1	1	0	0.76993	0.4138	0.176471	361	0.234873	15.17	41.7997	13.643	3.33817	38.4615	13.0624	33.91	3.25611	64.5552	35.79	41.51	24.3465	116.1	0.4	0.390371	0	81.7827	4.81457	8.13273	2.79766	3.70852	0.195185	3.96877	8.06766	15.4196	4.2
E01003139	339	356	403	305	161	176	166	205	144	69	163	190	198	161	92	0	0	0	0.940287	0.524173	0.193717	488	0.31202	23.26	61.2546	24.9077	7.01107	54.2435	23.8007	32.44	1.28713	63.5921	31.88	30.3656	34.9014	122.6	0	0	0	44.821	20.7161	25.3197	9.91049	12.4041	0.191816	6.20205	15.5371	26.6624	5.6
E01003140	314	332	316	361	166	169	167	158	171	75	145	165	158	190	91	1	0	0	0.972379	0.548868	0.194417	487	0.327065	20.33	60.1626	26.2195	6.70732	53.4553	25.813	34.53	7.63032	61.4228	20.64	21.1805	19.5738	107.6	0	0	0	37.6091	22.0954	32.1692	14.4392	11.82	0.671592	3.22364	11.3499	22.0954	6.2
E01003141	345	346	440	381	203	187	164	220	179	99	158	182	220	202	104	1	1	0	1.15897	0.650832	0.226272	547	0.31895	27.83	63.6238	25.7261	7.33057	56.2932	24.6196	36.97	8.79692	65.1531	46.71	38.5781	62.9789	105.2	0.5	0	0	46.4723	12.4198	30.9621	11.0787	14.1108	0.466472	5.07289	9.97085	20.0583	8
E01003142	279	295	283	313	189	140	167	147	157	76	139	128	136	156	113	0	0	0	0.977923	0.559539	0.187216	441	0.324503	25.8	67.7704	31.3466	7.28477	60.4857	31.3466	31.52	2.6349	60.4056	31.93	28.8884	38.0202	98.9	0	0	0	39.5143	24.7241	24.3561	12.6564	8.38852	0.809419	5.15085	13.0979	21.56	8.2
E01003143	276	322	294	341	201	149	165	149	142	74	127	157	145	199	127	0	0	0	1.02163	0.587789	0.200088	540	0.376569	32.62	68.4109	34.1085	10.8527	57.5581	32.5581	33.55	2.56603	64.5321	31.63	24.6609	45.5546	88.8	2.7	0	0	35.6346	21.1297	36.2622	16.1088	13.8773	0.348675	3.69596	8.08926	17.9916	9.4
E01003144	286	315	289	463	216	153	165	147	229	105	133	150	142	234	111	1	0	1	1.20854	0.692612	0.22671	455	0.289994	22.66	50	15.7692	2.11538	47.8846	15.5769	36.66	13.6748	59.636	36.12	20.8494	66.675	31.1	4.5	2.67686	1.78458	63.3525	11.0261	17.2721	3.95156	10.0701	0.701083	2.48566	5.60867	9.56023	6.7
E01003145	245	438	534	329	153	116	200	269	188	58	129	238	265	141	95	0	0	0	0.956973	0.530189	0.208658	517	0.304297	32.2	67.5607	30.7791	8.93997	58.6207	30.0128	35.6	0.818869	70.3846	53.74	50.9023	59.4221	102.5	1.4	1.4126	0	57.7987	12.7134	19.482	8.76986	7.29841	0.588582	6.8864	16.1271	27.6633	6.5
E01003146	318	413	370	305	111	167	243	183	128	46	151	170	187	177	65	0	0	0	0.764828	0.417844	0.172614	508	0.334871	30.02	64.5038	29.3893	8.20611	56.2977	28.626	33.42	1.55926	65.2841	31.41	25.8361	42.544	123.8	0	0	0	43.8365	11.9314	35.7284	14.9637	15.3593	0.329598	4.81213	13.5794	26.4338	5.6
E01003147	380	495	570	379	166	183	256	311	184	83	197	239	259	195	83	3	1	2	1.0983	0.600334	0.234464	624	0.313568	27.84	61.7315	28.8582	6.64994	55.0816	28.4818	34.05	3.18536	64.9168	48.65	48.0395	49.8712	112.4	0.8	0.80402	0	53.3166	12.4623	23.4171	9.34673	7.73869	0.150754	4.57286	13.6181	23.6683	5.6
E01003148	371	369	601	351	100	206	175	279	192	45	165	194	322	159	55	1	1	0	0.846061	0.453187	0.198584	503	0.280692	25.33	49.8688	22.4409	6.16798	43.7008	21.6535	37.06	6.33612	67.7929	45.62	55.3132	26.2306	92.2	0.8	0.669643	0.167411	61.5513	5.24554	24.3862	9.70982	9.65402	0.390625	3.34821	10.0446	18.75	4.5
E01003149	323	359	492	392	225	159	171	274	194	85	164	188	218	198	140	1	0	1	1.20749	0.687579	0.241456	573	0.319933	18.66	49.5677	17.7233	2.73775	46.83	17.2911	34.89	8.4189	61.3623	29.41	28.7318	30.7722	67.4	5.5	4.29927	0	60.4132	11.9486	16.6946	4.24344	6.86767	0.223339	3.51759	6.5885	15.1312	7.8
E01003150	354	404	517	297	144	195	193	250	134	61	159	211	267	163	83	1	1	0	0.915206	0.500214	0.200094	547	0.318765	39.75	64.6294	27.5683	6.63199	57.9974	26.3979	38.16	6.47277	69.854	58	53.1075	67.7796	105.8	1.5	0.874126	0.641026	53.4965	6.35198	29.0793	12.6457	11.5385	0.34965	3.4965	10.8392	23.6597	5.8
E01003151	519	457	521	295	169	240	209	209	117	71	279	248	312	178	98	0	0	0	1.02475	0.556548	0.220943	594	0.302907	42.4	72.561	37.9268	11.7073	60.8537	36.8293	38.12	6.26718	69.9708	46.73	45.2726	49.6402	145.8	0.6	0.356961	0	40.2856	9.17899	38.3478	18.409	13.8705	1.07088	4.18154	10.7088	22.1826	7.4
E01003152	350	482	588	366	159	166	233	287	184	67	184	249	301	182	92	0	0	0	1.04401	0.571805	0.229617	505	0.25964	21.43	55.979	19.8423	4.46781	51.5112	19.5795	35.12	6.61956	63.6254	39.98	41.0765	37.7805	88.3	0	0	0	58.4576	8.5347	22.2622	7.45501	9.56298	0.92545	4.16452	12.0308	23.3933	4.2
E01003153	201	705	795	249	116	87	333	428	128	51	114	372	367	121	65	2	0	0	0.888351	0.462728	0.220268	538	0.260407	22.48	49.1927	18.5145	4.52099	44.6717	18.2992	32.2	1.32782	63.0764	50.79	39.2961	73.7675	169.1	0	0	0	68.393	8.9545	14.3272	6.96999	4.35624	1.01646	7.74443	18.7318	33.5431	3.3
E01003154	360	431	487	392	169	201	202	238	193	88	159	229	249	199	81	1	0	1	1.09397	0.603544	0.226103	577	0.313757	32.5	67.9389	30.2799	10.3053	57.6336	29.1349	34.48	3.38045	65.5846	33.16	29.8097	39.8585	98.2	0.2	0.163132	0	50.2447	7.39532	32.8439	12.1805	12.6156	0.435019	4.0783	10.9299	19.5759	7.6
E01003155	275	418	567	386	150	141	212	299	184	66	134	206	268	202	84	0	0	0	1.00339	0.553642	0.219454	485	0.270045	23.34	52.9333	19.4667	3.6	49.3333	19.4667	31.86	1.03352	62.689	37.86	28.9744	55.6172	108.8	3	1.6147	0	61.7483	10.9131	16.314	4.73274	7.73942	1.00223	2.951	11.6927	20.8241	6.3
E01003156	265	395	473	275	147	117	189	225	131	71	148	206	248	144	76	0	0	0	0.900087	0.493039	0.188384	490	0.315113	22.63	50.2256	23.7594	7.06767	43.1579	23.0075	33.24	3.53072	62.9465	38.99	41.8351	33.286	133.1	0	0	0	72.9904	4.63023	16.0772	6.62379	6.43087	0.385852	2.31511	5.14469	10.8682	7.2
E01003157	319	348	522	254	106	173	143	261	114	48	146	205	261	140	58	0	0	0	0.758013	0.407246	0.173244	439	0.283409	18.38	37.6083	15.7712	6.7591	30.8492	14.3847	29.94	0.413261	59.4592	25.89	24.99	27.7022	92.4	0	0	0	72.9503	7.23047	13.6862	5.61653	6.06843	0	2.38864	5.48741	8.90897	4.6
E01003158	219	387	648	226	116	81	164	330	99	54	138	223	318	127	62	1	1	0	0.792927	0.422652	0.181374	441	0.276316	12.93	30.6649	12.076	2.30665	28.3582	11.8046	28.89	0.863091	56.908	40.71	47.471	27.1973	128.6	0	0	0	87.7193	2.00501	5.38847	2.3183	2.69424	0.18797	1.81704	4.44862	7.89474	4
E01003159	295	394	389	301	94	139	222	183	147	41	156	172	206	154	53	3	1	2	0.717016	0.388031	0.164973	536	0.363883	33.78	68.4474	33.0551	8.84808	59.5993	31.5526	36.33	2.43823	70.2212	63.16	78.3593	32.7573	101.7	0	0	0	50.3734	4.61643	32.9939	16.9722	9.36864	0.339443	7.60353	14.9355	22.6069	6
E01003160	345	414	333	294	76	177	198	160	134	36	168	216	173	160	40	1	0	0	0.656132	0.351335	0.156413	557	0.380985	36.77	74.9104	36.0215	11.4695	63.4409	35.1254	38.46	1.79533	75.1191	70.26	75.1374	60.5121	144.8	0	0	0	34.8153	5.19836	46.4432	28.249	13.2695	0.273598	4.30917	10.3967	19.4938	6.2
E01003161	232	387	341	162	128	116	177	169	81	49	116	210	172	81	79	0	0	0	0.69654	0.383403	0.147671	417	0.3336	20.9	51.004	22.6908	4.01606	46.988	22.49	33.38	2.90452	63.86	24.57	16.42	40.8607	105.1	1	0	0	66.48	8	17.12	8.64	6.8	0.64	7.6	13.84	18.96	5.7
E01003162	543	488	518	441	136	281	233	211	226	57	262	255	307	215	79	0	0	0	1.04085	0.565476	0.236985	678	0.318909	43.04	76.506	37.2289	11.2048	65.3012	35.9036	36.62	0.708323	72.54	62.01	61.954	62.12	194.5	0	0	0	34.4779	4.79774	47.1778	24.2239	15.0988	0.611477	4.18627	9.8777	20.1787	6.8
E01003163	253	400	365	306	191	124	204	169	147	82	129	196	196	159	109	0	0	0	1.01987	0.574792	0.200875	463	0.305611	25.69	51.8707	22.449	3.7415	48.1293	21.9388	33.65	3.74521	63.5478	49.56	37.9109	72.8698	75.7	0	0	0	64.0924	10.495	16.2376	7.85479	5.80858	0.990099	3.9604	7.52475	11.9472	6.5
E01003164	416	530	699	348	127	232	239	353	162	64	184	291	346	186	63	0	0	0	0.991955	0.526862	0.231069	673	0.317453	31.18	59.3583	23.9572	7.16578	52.1925	23.2086	34.32	2.53636	66.0986	50.41	42.165	66.8917	116.8	0.1	0	0	56.1792	5.70755	24.3396	9.15094	9.48113	0.141509	4.90566	11.8396	18.7736	5
E01003165	326	297	432	350	205	163	139	199	171	85	163	158	233	179	120	1	1	0	1.10612	0.626428	0.216689	477	0.296273	24.7	48.5955	21.9101	5.89888	42.6966	21.0674	33.43	4.4586	62.3922	47.15	49.4894	42.473	87.9	0	0	0	62.9814	9.19255	19.7516	7.8882	7.8882	0.68323	2.79503	5.34161	11.1801	6.4
E01003166	447	526	790	402	125	220	227	397	214	59	227	299	393	188	66	0	0	0	1.05143	0.558625	0.249381	675	0.29476	28.4	58.2353	24.1176	6.96078	51.2745	22.9412	34.2	2.59027	65.8157	51.84	43.4643	68.6064	99	0.5	0.480349	0	60.2183	6.89956	21.7467	8.68996	8.95197	0.305677	3.1441	9.69432	21.3974	4.5
E01003167	374	252	499	421	177	174	140	238	213	73	200	112	261	208	104	0	0	0	1.08452	0.609947	0.222396	462	0.268137	16.74	41.7034	16.5932	3.96476	37.7386	15.859	33.33	8.09068	58.568	37.93	27.1996	59.3851	86.6	0	0	0	76.9588	5.86187	10.0406	3.19211	4.12072	0.174115	0.928613	3.77249	8.99594	4.5
E01003168	327	388	343	378	148	171	189	165	165	62	156	199	178	213	86	0	0	0	0.929839	0.520912	0.197459	519	0.327652	32.38	71.0974	36.6306	10.0464	61.051	35.7032	34.54	5.4255	63.6477	34.83	32.9117	38.6568	76.3	0	0	0	57.0076	2.77778	29.6086	12.3737	11.6793	0.378788	1.19949	4.2298	9.84848	8.3
E01003169	474	532	857	442	150	242	253	460	216	57	232	279	397	226	93	2	1	0	1.15107	0.62033	0.273137	702	0.285947	27.06	54.4351	24.6499	7.18954	47.2456	23.2493	36.69	8.42999	64.9403	47.85	42.9837	57.5731	129.1	0.4	0.366599	0	58.4114	4.39919	25.0509	9.28717	10.0204	0.488798	2.89206	6.72098	14.5825	5.5
E01003170	371	270	502	444	272	195	144	246	203	117	176	126	256	241	155	1	1	0	1.40892	0.805453	0.26518	461	0.247983	13.73	41.7817	14.1782	4.01506	37.7666	14.0527	30.21	2.87361	57.5389	25.98	16.3246	45.2777	57.8	0	0	0	77.461	6.67025	9.89779	3.17375	4.57235	0.268962	1.23722	4.14201	7.20818	5.5
E01003171	266	485	574	298	122	153	234	277	152	57	113	251	297	146	65	0	0	0	0.872201	0.468887	0.198696	554	0.317479	31.11	60.0967	24.6675	7.0133	53.0834	24.3047	38	5.42462	70.5792	45.68	38.34	60.367	167.3	0.3	0.286533	0	57.3639	4.01146	28.8825	10.0287	12.894	0.630372	4.46991	9.74212	16.9628	6.6
E01003172	405	484	589	333	138	221	235	301	172	61	184	249	288	161	77	2	1	0	0.970119	0.524277	0.218535	647	0.331965	34.92	67.362	29.2025	10.9202	56.4417	27.6074	39.29	7.96286	70.6093	34.19	32.5434	37.479	159.9	1.4	0	0	44.7922	4.3099	37.6603	17.0857	12.5192	0.410467	3.12981	7.3371	15.0334	6.9
E01003173	231	413	513	319	134	109	216	270	160	63	122	197	243	159	71	0	0	0	0.892505	0.488855	0.193921	440	0.273292	19.91	52.5937	19.1643	3.02594	49.5677	19.0202	32	0.838432	63.1633	36.04	31.4754	45.1579	128.5	0	0	0	61.3665	5.03106	21.8634	6.70807	11.6149	0.372671	3.1677	7.95031	14.0994	4.2
E01003174	524	513	549	367	92	260	226	241	156	36	264	287	308	211	56	1	0	1	0.8423	0.44438	0.210747	687	0.335941	45.85	73.9445	34.4994	11.5802	62.3643	32.5694	36.43	0.918307	71.942	47.81	42.3581	58.7022	134.9	0	0	0	31.3936	4.93888	51.9804	25.6235	18.1418	0.244499	4.20538	8.31296	18.0929	5.8
E01003175	382	413	365	355	95	205	216	152	147	38	177	197	213	208	57	0	0	0	0.756736	0.411022	0.178563	604	0.375155	37.79	74.0132	37.1711	10.6908	63.3224	36.1842	36.29	5.66387	66.9173	32.69	26.2503	45.5698	132.7	0	0	0	37.205	6.02484	46.3975	18.5093	16.7081	1.42857	2.73292	6.02484	12.4845	7.3
E01003176	500	414	501	341	150	231	179	242	169	69	269	235	259	172	81	0	0	0	1.00199	0.54593	0.216199	658	0.345226	43.05	73.2051	33.3333	9.10256	64.1026	32.3077	36.33	2.10802	70.5492	68.97	54.4396	98.0333	150	0	0	0	42.4974	4.93179	39.7692	21.9307	13.3788	0.839454	3.83001	9.234	17.8384	7.5
E01003177	264	507	508	272	97	127	281	256	135	50	137	226	252	137	47	1	0	1	0.762069	0.402943	0.178273	525	0.318568	30.5	57.6102	21.7639	6.82788	50.7824	20.9104	34.18	0.789193	67.5808	36.57	32.5578	44.6069	169.5	0	0	0	55.9466	5.40049	28.3374	10.6796	10.3155	0.485437	3.82282	8.98058	18.3252	4.3
E01003178	173	476	566	261	129	91	217	312	145	59	82	259	254	116	70	1	1	0	0.851445	0.462145	0.18961	453	0.282243	32.16	54.9157	19.6629	5.05618	49.8596	18.9607	34.09	1.65895	66.5232	55.87	41.4421	84.7336	149.3	1.8	0	0.373832	67.6636	3.42679	18.8785	4.61059	10.7788	0.124611	2.42991	7.41433	14.1433	6.1
E01003179	393	446	397	337	80	172	225	163	157	45	221	221	234	180	35	0	0	0	0.741125	0.392233	0.17509	572	0.346038	37.34	72.63	32.4159	10.8563	61.7737	31.6514	39.21	4.34857	74.0805	28.4	29.9224	25.3701	226.4	0.3	0	0	33.0913	4.29522	48.2759	26.4368	12.7647	0.423472	4.6582	10.0423	18.8143	6.1
E01003180	228	423	419	320	116	120	223	224	146	36	108	200	195	174	80	0	0	0	0.772612	0.428532	0.179263	527	0.349934	32.03	58.1571	27.1903	9.2145	48.9426	25.5287	33.54	0.629174	66.4603	37.26	15.4599	80.8514	107.1	2.3	0.398406	0	51.66	4.71448	31.2085	17.1315	10.5578	0.796813	4.18327	9.29615	16.7331	6.2
E01003181	223	445	352	311	141	114	242	184	143	54	109	203	168	168	87	0	0	0	0.845469	0.472341	0.182361	498	0.338315	39.57	66.1491	35.2484	11.646	54.5031	33.2298	36.86	2.41493	71.3125	50.46	30.9192	89.5437	181.1	1.6	0	0.883152	51.4946	6.99728	28.6685	12.7717	10.394	1.15489	2.44565	7.40489	13.587	9.2
E01003182	320	554	438	389	121	155	288	237	205	54	165	266	201	184	67	0	0	0	0.913168	0.498417	0.208312	647	0.355104	34.32	64.1667	30.8333	10.8333	53.3333	29.3056	39.41	9.06486	69.7523	26.32	20.6289	37.712	100.9	1	0	0	48.9572	5.15917	34.1383	12.3491	12.8979	0.274424	4.55543	10.0439	18.0022	6.4
E01003183	234	479	332	322	131	107	239	192	148	67	127	240	140	174	64	4	3	1	0.855573	0.472171	0.181736	573	0.38251	41.47	71.6323	35.9746	13.3122	58.3201	33.5975	39.1	2.45223	75.7505	41.7	15.5353	94.0363	98.7	0	0	0	46.8625	7.14286	35.8478	16.2884	13.1509	0.534045	4.00534	8.41121	13.8852	8.3
E01003184	375	349	322	293	75	191	162	148	126	41	184	187	174	167	34	2	1	0	0.653059	0.349311	0.151627	535	0.378359	42.52	77.8157	40.4437	12.9693	64.8464	38.5666	39.76	5.06466	74.4511	43.37	30.7349	68.6478	253.9	0	0	0	30.4102	5.51627	51.6973	28.925	15.2758	0.777935	2.05092	7.21358	15.2051	7.4
E01003185	240	536	493	267	119	111	288	277	132	52	129	248	216	135	67	3	2	0	0.811751	0.43759	0.185779	555	0.335347	31.6	58.5938	27.6042	8.20312	50.3906	26.6927	32.88	1.16475	64.6015	47.3	39.1576	63.581	188.1	0.6	0	0	59.6375	4.71299	23.2628	11.2991	8.64048	1.87311	3.86707	8.51964	16.1329	7.4
E01003186	270	652	555	373	98	134	347	307	210	49	136	305	248	163	49	0	0	0	0.875497	0.465524	0.21152	603	0.309548	27.92	58.6758	19.863	6.96347	51.7123	18.9498	35.27	2.92673	67.6072	54.8	46.8571	70.6998	93.4	0.5	0.462012	0	64.117	5.74949	20.7392	11.0883	6.05749	0.513347	3.79877	10.1129	17.2485	4.3
E01003187	212	454	338	361	122	104	254	175	139	41	108	200	163	222	81	1	1	0	0.7971	0.445966	0.182145	534	0.359112	45.97	71.5655	39.1374	11.8211	59.7444	37.2204	38.7	1.84828	75.5443	39.22	24.753	68.1419	104.9	0.1	0.0672495	0	29.4553	5.98521	53.2616	25.0841	18.2919	0.268998	3.29523	8.74243	16.2744	7.9
E01003188	261	377	320	294	89	141	182	161	126	36	120	195	159	168	53	0	0	0	0.6623	0.362856	0.15391	513	0.38255	41.4	71.8412	39.5307	16.065	55.7762	37.7256	38.4	3.21669	73.5782	35.52	13.1254	80.3171	165.6	0.4	0	0.372856	34.2282	6.33855	48.173	21.9985	19.6122	0.521999	3.05742	5.81655	13.4974	8.4
E01003189	432	350	365	356	167	231	159	150	164	71	201	191	215	192	96	1	0	0	0.998918	0.557904	0.205623	644	0.385629	37.7	71.3141	41.8269	13.9423	57.3718	40.2244	32.89	2.66392	63.1198	26.36	23.0788	32.9205	87.4	0.5	0	0.479042	52.515	7.18563	31.018	15.0299	11.1976	0.958084	1.37725	4.49102	11.2575	8.6
E01003190	517	360	542	347	112	270	147	252	154	47	247	213	290	193	65	4	1	0	0.874455	0.470276	0.203541	586	0.312034	42.34	70.2101	32.5093	11.2485	58.9617	31.3968	36.84	8.36454	65.3199	39.28	37.3972	43.0517	57.6	0.1	0	0	37.9127	7.72098	39.5101	18.5304	14.2173	1.3312	1.81044	4.68584	12.9393	7.2
E01003191	373	320	318	359	124	187	137	135	175	60	186	183	183	184	64	1	1	0	0.853674	0.473197	0.180361	510	0.341365	37.88	69.1729	31.2782	9.47368	59.6992	29.6241	37.14	9.8933	64.3938	43.11	50.1479	29.0237	75.6	0	0	0	49.7323	4.21687	34.672	13.1191	13.7216	0.401606	1.07095	4.14993	10.3748	8
E01003192	381	338	404	349	167	196	159	185	180	73	185	179	219	169	94	3	2	0	1.00241	0.559777	0.204573	671	0.409396	53.26	76.9231	39.946	13.0904	63.8327	38.7314	42.31	17.9757	66.6369	34.71	32.147	39.8348	16.1	0	0	0	49.8475	7.87065	35.2654	15.6193	13.7279	0.244051	2.92862	5.79622	12.3856	10.6
E01003193	308	291	338	417	214	152	151	165	189	97	156	140	173	228	117	1	0	0	1.16369	0.66505	0.221482	506	0.322704	34.29	66.0661	33.1832	11.7117	54.3544	30.9309	35.46	9.26683	61.6461	34.18	21.8899	58.7651	45	0	0	0	56.7602	4.59184	31.5051	11.0332	15.4974	0.127551	2.29592	4.08163	9.31122	10
E01003194	352	299	396	427	204	195	144	190	189	81	157	155	206	238	123	2	0	2	1.13978	0.650289	0.227809	648	0.386174	36.4	69.5531	36.5922	7.26257	62.2905	36.0335	40.3	17.0332	63.5699	37.21	29.3544	52.9183	50.9	0	0	0	47.497	6.7938	34.9821	13.2896	15.3754	0.11919	1.72825	4.41001	14.8987	9.6
E01003195	334	276	355	402	180	181	132	154	193	86	153	144	201	209	94	0	0	0	1.06197	0.600157	0.207869	500	0.323206	20.47	55.73	21.978	6.59341	49.1366	21.6641	34.29	7.29964	61.2819	31.59	28.4508	37.8638	78.9	0	0	0	45.0549	7.3691	38.7201	12.4758	20.2973	0.0646412	0.775695	3.55527	11.1183	6.5
E01003196	415	353	372	356	177	218	169	172	166	71	197	184	200	190	106	0	0	0	1.02207	0.574245	0.209287	653	0.390317	36.58	71.4744	38.141	10.0962	61.3782	37.0192	34.36	6.36283	62.3606	26.05	32.8271	12.4972	62.6	0	0	0	51.1656	6.93365	30.7233	12.1937	13.4489	0.777047	1.9725	4.60251	11.1178	10.3
E01003197	374	348	362	384	160	206	172	159	156	65	168	176	203	228	95	2	2	0	0.971999	0.545704	0.204227	610	0.374693	37.83	73.28	40.96	12	61.28	40.16	32.18	2.27022	62.0888	18.51	18.4743	18.5697	76.6	0	0	0	49.4472	9.64373	32.4324	13.5135	12.715	0	1.65848	4.54545	11.0565	9
E01003198	264	225	456	302	214	129	92	223	138	72	135	133	233	164	142	3	2	0	1.053	0.604833	0.20649	465	0.318275	24.87	46.9484	20.3443	5.47731	41.471	19.7183	33.1	5.24043	60.953	34.34	29.9918	43.0335	86.3	3.8	3.76454	0	76.4545	3.76454	13.5524	5.74949	5.54415	0.0684463	1.30048	4.10678	7.73443	9.2
E01003199	287	375	589	325	152	124	170	312	152	55	163	205	277	173	97	0	0	0	0.946677	0.523555	0.209528	526	0.304398	22.47	39.3258	11.985	3.62047	35.7054	11.6105	38.55	15.397	61.7073	39.13	23.805	69.7813	54.6	0.8	0	0	76.8519	8.56481	8.04398	3.41435	3.41435	0	3.125	8.10185	14.8148	5
E01003200	215	334	505	315	184	115	188	259	180	78	100	146	246	135	106	1	0	1	1.02864	0.577538	0.205781	359	0.231165	21.67	43.7831	12.1693	2.6455	41.1376	11.9048	36.37	9.5414	63.2069	47.78	31.2731	80.781	21	0	0	0	84.9324	6.8255	2.18931	0.708306	1.15905	0.45074	3.86349	8.11333	13.651	3.8
E01003201	331	388	422	367	156	149	176	207	159	54	182	212	215	208	102	1	0	0	0.94747	0.531489	0.206253	545	0.327524	36.73	59.5588	30	9.70588	49.8529	28.6765	34.28	4.38913	64.1651	53.29	35.3813	89.1021	106.3	2.3	2.28365	0	61.9591	5.94952	20.613	7.51202	9.3149	0.480769	3.84615	7.99279	14.1827	8
E01003202	208	245	491	336	279	95	113	255	164	113	113	132	236	172	166	0	0	0	1.31412	0.75804	0.239412	411	0.263631	13.48	40.0524	9.94764	2.48691	37.5654	9.68586	27.96	0.819593	55.0974	41.02	32.3601	58.3461	67.5	0	0	0	84.6697	7.56895	3.14304	1.92431	0.769724	0.320718	3.91276	7.95382	13.406	4.3
E01003203	251	390	664	300	164	112	179	366	170	75	139	211	298	130	89	0	0	0	1.01929	0.558954	0.216113	693	0.391747	32.08	62.0408	27.8571	9.08163	52.9592	25.9184	35.05	1.02841	69.0663	47.77	44.719	53.8582	119.4	0.7	0	0	63.2561	9.04466	19.9548	10.3448	7.29226	0.734878	4.8615	11.5885	21.8202	6.6
E01003204	263	304	443	276	105	128	153	235	123	43	135	151	208	153	62	1	1	0	0.72275	0.395722	0.162705	443	0.318476	25.51	47.2637	20.2322	4.14594	43.1177	19.5688	34.91	6.25158	63.5588	26.35	21.6755	35.7025	54.1	1.5	0	1.15025	66.0676	6.9734	18.3321	8.62689	6.39827	0.575126	1.5816	5.3918	13.3717	5.2
E01003205	312	369	278	249	124	151	232	93	117	62	161	137	185	132	62	0	0	0	0.760775	0.415771	0.155799	429	0.322072	39.47	76.2948	40.8367	12.9482	63.3466	39.6414	37.17	5.32573	69.0101	30.37	25.6434	39.823	148	0	0	0	35.8859	11.1111	42.1171	21.021	13.1381	0.900901	2.25225	6.30631	17.4174	9.6
E01003206	296	273	528	332	153	123	107	298	176	75	173	166	230	156	78	0	0	0	0.969208	0.537508	0.199062	405	0.256005	21.49	44.2693	19.0544	7.02006	37.2493	18.0516	38.58	16.7593	60.3959	45.18	51.8616	31.8129	77	0.9	0	0.884956	73.7042	6.44753	9.60809	2.2756	3.60303	0.379267	2.78129	7.83818	14.3489	5.7
E01003207	264	385	359	275	116	133	193	185	136	58	131	192	174	139	58	2	2	0	0.771648	0.422349	0.165048	618	0.441744	35.19	73.0081	33.6585	10.0813	62.9268	32.6829	34.9	0.49524	69.3069	48.51	40.6305	64.2678	115.7	0	0	0	42.6019	11.0079	37.4553	24.732	9.57827	0.643317	3.78842	10.9364	19.7284	7.1
E01003209	318	783	412	355	139	156	379	195	180	68	162	404	217	175	71	2	1	0	0.984793	0.530787	0.223818	603	0.300448	33.22	68.509	30.2057	7.71208	60.7969	29.4344	33.64	0.536698	66.7512	37.66	31.8464	49.2979	158.4	6.9	0	0	46.0887	6.92576	32.5859	14.1006	11.709	0.348779	5.63029	10.2641	19.9801	5.7
E01003210	243	503	629	283	88	139	262	347	148	46	104	241	282	135	42	1	1	0	0.770522	0.404311	0.187205	494	0.282932	31.18	56.8235	21.5294	5.29412	51.5294	20.9412	33.99	0.606199	67.3706	59.2	50.0368	77.5309	92.6	1.1	0	0	63.7457	7.61741	21.134	11.2257	5.84192	0.343643	4.06644	11.1684	19.3585	4.7
E01003211	232	377	576	285	96	133	177	279	145	49	99	200	297	140	47	0	0	0	0.764466	0.407815	0.177328	476	0.303959	28.71	52.7224	20.0531	7.03851	45.6839	19.2563	34.34	2.99112	65.6817	55.84	56.9412	53.6484	77.8	0.8	0	0	66.2197	4.72542	19.5402	7.27969	8.17369	0.574713	3.38442	8.55683	16.0281	5.2
E01003212	249	594	545	398	190	136	305	285	185	83	113	289	260	213	107	0	0	0	1.15409	0.640164	0.24634	597	0.302126	31.34	58.2468	24.7982	7.38178	50.8651	23.9908	34.38	4.76265	64.0064	48.87	33.519	79.5716	87.8	0	0	0	56.4777	5.46559	27.6822	9.86842	13.4615	0.253036	3.94737	7.94534	15.3846	6.9
E01003213	284	533	700	324	97	130	226	389	158	39	154	307	311	166	58	1	1	0	0.837152	0.443354	0.209656	589	0.303922	31.88	48.9545	19.6802	6.39606	42.5584	18.3272	36.95	8.13344	65.7669	46.95	44.7092	51.4194	90.4	5.4	0	1.13519	65.7379	7.17234	18.8338	6.91434	9.13313	0.412797	5.83075	10.9907	19.3498	4.4
E01003214	337	452	513	356	114	162	213	257	163	46	175	239	256	193	68	0	0	0	0.859159	0.466556	0.200841	528	0.297968	35.25	64.1611	29.7987	8.99329	55.1678	28.1879	35.33	4.42723	66.2351	46.17	37.7336	63.033	113.2	1	0.902935	0	51.9752	5.64334	31.6591	12.5282	14.6727	0.846501	3.386	10.6095	16.7043	5.4
E01003215	249	951	458	212	80	114	435	222	116	34	135	516	236	96	46	0	0	0	0.706876	0.358406	0.189504	474	0.243077	27.83	63.964	24.9249	7.20721	56.7568	24.3243	36.65	2.27717	71.0195	49.61	29.5582	89.7158	91.7	18.2	0	0	53.9487	15.3846	19.4872	10.5641	5.89744	2.05128	10.7692	16.7179	26	3.8
E01003216	353	432	422	498	170	195	219	193	265	75	158	213	229	233	95	2	1	0	1.13464	0.636901	0.23873	620	0.330667	27.69	60.8128	29.3179	8.56313	52.2496	28.0116	34.03	3.65409	64.4053	33.11	34.9972	29.3394	88.6	2.7	2.4	0.32	44.2667	10.1867	33.6533	10.24	18.5067	0.64	4.69333	8.48	14.88	7.1
E01003217	381	303	391	398	197	201	138	176	178	82	180	165	215	220	115	1	0	1	1.11007	0.62913	0.22129	598	0.358084	20.09	56.1093	21.7042	4.66238	51.4469	21.0611	28.08	2.75276	53.4119	34.86	33.721	37.1498	103.9	0.2	0.179641	0	40.1796	11.6168	37.0659	7.90419	23.3533	0	2.93413	5.86826	12.2156	5.9
E01003218	310	293	320	418	157	173	141	133	191	70	137	152	187	227	87	0	0	0	0.974693	0.551757	0.19867	526	0.351135	17.88	51.2059	19.1095	2.78293	48.423	19.1095	29.3	0.994081	57.6073	26.29	29.5254	19.8257	105.3	0	0	0	46.9292	8.47797	35.1802	7.54339	21.6956	0.133511	1.33511	3.73832	10.5474	6
E01003219	307	336	339	457	208	151	181	162	197	85	156	155	177	260	123	1	1	0	1.15761	0.66324	0.229151	547	0.332119	17.55	55.309	20.4437	3.96197	51.3471	20.1268	30.15	4.1284	56.181	21.79	22.7288	19.9235	78.6	0	0	0	41.2265	11.4754	37.6442	9.71463	23.558	0.182149	1.76078	4.61445	9.41105	5.1
E01003220	268	340	407	352	187	142	140	207	146	76	126	200	200	206	111	1	1	0	1.03089	0.584485	0.208688	525	0.337838	30.58	60.0993	23.5099	6.78808	53.3113	22.5166	32.47	1.9462	62.9897	39.43	43.8844	30.5284	86.5	3.5	3.53925	0	47.2973	7.20721	32.5611	9.71686	17.7606	0.0643501	2.4453	5.98456	13.7709	9.2
E01003221	412	435	425	465	225	236	215	212	230	88	176	220	213	235	137	3	2	0	1.27408	0.723761	0.257771	750	0.382263	27.77	63.9792	27.4382	7.93238	56.0468	25.8778	38.78	14.3222	63.2288	47.17	43.3075	54.8989	58.8	2.3	2.29358	0	42.5586	11.213	33.945	10.0917	17.8389	0.203874	1.78389	5.9633	12.9969	8.3
E01003222	331	326	354	447	174	157	172	174	203	73	174	154	180	244	101	2	2	0	1.05591	0.599351	0.215937	555	0.340074	21.7	62.7981	28.7758	7.79014	55.0079	28.2989	29.92	1.66421	58.1789	36.51	42.2306	25.0668	89.2	0	0	0	43.3211	8.51716	39.4608	9.98775	23.4681	0.428922	1.65441	5.69853	12.0711	7.6
E01003223	318	375	289	493	240	178	186	132	244	117	140	189	157	249	123	0	0	0	1.32512	0.758905	0.247446	571	0.332945	18.31	56.0531	21.7247	2.98507	53.068	21.5589	34.17	10.219	58.1176	25.29	23.0635	29.7357	58.1	0	0	0	45.3644	12.4198	32.4781	8.74636	17.2012	0.349854	2.79883	4.89796	9.79592	7.2
E01003224	334	338	375	446	168	176	171	169	212	72	158	167	206	234	96	1	1	0	1.05043	0.593336	0.216828	630	0.37929	23.51	56.5495	24.2812	5.11182	51.4377	23.3227	29.88	1.68301	58.0739	29.45	34.8823	18.5791	109.2	0.8	0.782661	0	44.0096	8.85009	36.183	7.88682	22.0349	0.541842	1.86635	5.53883	12.1613	6.5
E01003225	273	229	453	400	152	127	106	236	175	62	146	123	217	225	90	0	0	0	0.949987	0.536874	0.199131	475	0.315196	15.87	41.6949	16.1017	2.88136	38.8136	15.9322	35.67	16.6769	54.6719	24.51	23.2837	26.9478	70.8	0	0	0	64.2336	7.36563	19.5753	4.7777	11.6125	0.530856	1.59257	4.18049	9.35634	5.2
E01003226	295	421	537	354	135	143	231	281	162	57	152	190	256	192	78	1	0	1	0.920818	0.504647	0.205685	608	0.349024	22.91	50.7757	19.7461	5.21862	45.5571	18.8999	32.15	4.39421	59.8991	55.23	49.5556	66.5737	96.2	0	0	0	66.1883	8.78301	16.3031	5.62572	7.86452	0.0574053	1.95178	5.74053	12.2847	4.9
E01003227	285	328	499	371	175	146	162	260	188	83	139	166	239	183	92	2	1	0	1.06024	0.5923	0.214727	477	0.287696	20.6	46.1652	20.2065	3.83481	42.3304	19.6165	32.69	4.37307	61.0026	41.61	34.7901	55.2514	67.2	0	0	0	68.456	5.66948	16.345	3.73945	9.77081	0.482509	2.05066	5.79011	10.9168	6
E01003228	257	245	572	289	149	128	116	281	144	62	129	129	291	145	87	1	1	0	0.901854	0.499285	0.189904	457	0.302249	20.83	41.7533	15.899	3.26895	38.4844	15.899	31.93	4.28533	59.58	55.47	58.3992	49.5979	106.3	1.7	0	1.65344	71.8915	4.03439	15.2778	4.7619	7.40741	0.132275	2.51323	6.08466	11.1111	5.8
E01003229	290	318	428	343	179	147	157	196	174	70	143	161	232	169	109	1	0	1	1.0081	0.568962	0.20467	590	0.378691	33.02	70.6199	34.5013	10.3774	60.2426	31.8059	32.73	1.57048	63.8937	41.93	39.1078	47.5647	72.9	0.2	0.192555	0	54.5571	6.99615	28.819	10.3979	13.6714	0.962773	3.53017	7.95892	14.3774	10.6
E01003230	388	393	598	421	133	194	172	291	183	70	194	221	307	238	63	1	1	0	1.01394	0.550712	0.225752	654	0.338334	31.96	59.2379	27.2517	8.77598	50.4619	26.097	33.67	4.26765	63.0655	40.91	42.1956	38.3252	91.7	0	0	0	51.8883	5.4837	31.6089	10.5535	14.3301	0.155199	2.89705	6.67356	14.1231	7
E01003231	310	397	492	282	125	152	204	257	125	53	158	193	235	157	72	2	1	0	0.826938	0.450125	0.18452	562	0.349938	28.61	56.0408	22.7074	5.82242	50.2183	21.9796	32.55	0.761724	64.3364	50.79	45.9119	60.5412	92.9	0.2	0.1868	0	52.7397	7.28518	27.6463	9.46451	12.2665	0.747198	2.49066	7.84558	16.127	5.4
E01003232	355	321	458	438	147	145	150	210	214	59	210	171	248	224	88	3	3	0	0.993811	0.55557	0.214511	519	0.30192	17.65	51.1556	18.6441	2.61941	48.5362	18.6441	30.97	0.593286	61.3422	39.48	28.935	60.5704	84.5	0.3	0	0	58.2315	9.07504	19.6626	6.51542	11.1111	2.44328	2.85049	7.91158	15.2996	5.7
E01003233	334	317	540	348	163	161	160	287	147	71	173	157	253	201	92	1	0	0	0.999939	0.554883	0.210744	566	0.33255	22.51	47.0852	19.5815	4.93274	42.1525	18.6846	30.07	0.74006	59.3944	44.3	46.0357	40.8235	123.2	0	0	0	57.6968	10.9871	22.6792	7.87309	10.1645	0.117509	3.17274	6.16921	11.5746	5.7
E01003235	249	278	251	334	167	119	134	113	164	75	130	144	138	170	92	0	0	0	0.923064	0.526357	0.177546	463	0.362002	29.11	62.7151	34.608	7.26577	55.4493	33.652	37.34	13.1167	61.5545	19.71	17.4832	24.1679	26.2	0	0	0	63.1744	5.00391	20.5629	9.30414	6.95856	0.156372	1.40735	3.04926	6.33307	9.7
E01003236	408	328	371	307	176	218	147	176	143	81	190	181	195	164	95	1	1	0	0.999666	0.558009	0.198361	596	0.374843	41.66	68.5185	34.5679	12.1914	56.3272	33.9506	31.14	0.233928	62.0368	45.56	37.7769	61.1219	89.9	0	0	0	59.7484	5.15723	21.3208	8.61635	8.1761	0.314465	1.8239	4.65409	11.1321	9.9
E01003237	351	282	334	322	182	192	126	133	151	67	159	156	201	171	115	0	0	0	0.973895	0.553753	0.194407	598	0.406526	38.72	72.3684	38.9803	12.5	59.8684	38.6513	30.8	0.927765	60.6777	27.02	24.8043	31.4644	56.7	0	0	0	62.1346	9.51734	19.2386	9.78926	7.00204	0.543848	1.90347	4.55472	9.92522	10.1
E01003238	378	279	335	284	131	179	120	147	127	48	199	159	188	157	83	2	1	0	0.790856	0.440841	0.168623	554	0.393746	34.97	70.7965	33.0973	8.31858	62.4779	31.6814	30.7	0.50024	60.8938	24.57	20.4429	32.8096	108.5	0	0	0	59.5593	5.54371	26.3682	11.8692	9.87918	0.284293	1.35039	5.11727	11.7982	8
E01003239	364	273	336	299	156	198	127	151	144	56	166	146	185	155	100	0	0	0	0.876446	0.494793	0.180122	525	0.367647	36.68	73.5816	35.461	9.75177	63.8298	34.2199	32.14	2.89183	61.3825	31.6	33.0996	28.5981	65	0	0	0	53.1513	5.67227	29.4118	11.5546	12.7451	0.280112	1.40056	3.64146	9.38375	8.5
E01003240	428	365	417	360	219	230	171	185	155	82	198	194	232	205	137	0	0	0	1.15864	0.656155	0.232113	676	0.377865	41.88	69.1034	36.8276	10.3448	58.7586	36	30.73	1.33078	60.1271	39.19	31.8715	53.8146	85.6	0.1	0	0	60.3689	6.48407	23.8122	9.61431	10.1733	0.894354	1.39743	4.69536	9.50252	8.8
E01003241	274	267	316	405	279	145	119	159	198	114	129	148	157	207	165	3	3	0	1.33551	0.777169	0.240533	605	0.392602	42.93	72.9496	39.1367	10.2158	62.7338	38.1295	34.4	5.9989	62.8067	29.54	20.7613	47.0888	54.1	0	0	0	49.9027	10.7722	30.1103	12.8488	13.1084	0.129786	2.46593	5.77547	11.1616	11.1
E01003243	284	280	310	281	203	144	122	144	133	79	140	158	166	148	124	0	0	0	1.00081	0.573258	0.189943	538	0.396171	40.25	74.3546	37.6936	12.2203	62.1343	36.6609	33.42	3.13485	63.7033	41.25	31.1563	61.4329	55.6	0	0	0	55.5228	10.7511	26.5832	12.813	11.1193	0.147275	2.28277	7.21649	13.7703	9.1
E01003244	500	382	380	296	71	240	173	182	169	41	260	209	198	127	30	0	0	0	0.698595	0.367094	0.164062	523	0.321056	40.74	73.301	34.9515	11.4887	61.8123	34.3042	41.13	0.0510782	82.2066	36.28	28.2852	52.2785	243.1	0	0	0	28.5451	12.0933	49.8465	34.1928	8.717	0.736648	4.41989	10.0061	20.6262	4.8
E01003245	459	415	393	229	63	229	209	157	105	23	230	206	236	124	40	2	2	0	0.589734	0.304393	0.150328	518	0.332264	52.71	72.9452	35.1027	12.3288	60.6164	33.7329	42.83	6.80297	78.8495	54.54	45.3478	72.9197	141.6	0	0	0	36.8185	13.6626	37.9089	23.1559	9.04426	1.15459	1.73188	5.38807	15.8435	7.1
E01003246	268	425	352	295	99	127	209	194	139	40	141	216	158	156	59	3	2	0	0.713806	0.390648	0.164336	574	0.398888	39.62	71.3775	35.4204	9.48122	61.8962	34.8837	40.48	8.04601	72.9197	34.38	23.3068	56.5376	59.6	0.1	0.0694927	0	36.2057	14.9409	39.5413	20.8478	12.7867	0	4.65601	9.86796	18.4156	8
E01003247	160	687	475	271	80	74	343	278	145	35	86	344	197	126	45	0	0	0	0.697668	0.367146	0.177417	452	0.270173	22.75	60	20.8759	5.69343	54.3066	20.292	36.04	7.27565	64.8112	42.45	31.7211	63.8937	84.6	0	0	0	60.0717	17.5134	13.2696	7.94979	3.64614	1.73341	11.1178	21.7573	35.266	4.4
E01003248	381	433	459	263	86	186	206	209	132	35	195	227	250	131	51	0	0	0	0.701409	0.370966	0.169395	545	0.336005	39.56	72.8412	33.1476	9.05292	63.7883	31.6156	36.3	1.50697	71.0962	54.74	41.2145	81.7867	63.6	0.2	0	0	39.0259	15.598	35.6967	24.4143	7.52158	1.17139	6.10358	12.1455	24.4143	5.2
E01003249	310	617	565	328	108	148	344	287	170	43	162	273	278	158	65	0	0	0	0.854739	0.454722	0.207267	632	0.327801	34.82	65.7748	30.7692	8.3612	57.4136	30.1003	39.29	3.57476	75.0094	20.41	23.115	15.0099	172.9	1	0.778008	0	48.9627	11.8776	28.6307	16.8568	9.28423	0.726141	5.60166	12.0851	22.8216	6.8
E01003250	311	567	469	285	123	150	327	229	156	51	161	240	240	129	72	0	0	0	0.846168	0.455195	0.193214	546	0.311111	35.15	67.3657	31.7169	9.43644	57.9292	30.9305	37.84	4.38744	71.297	31.27	19.4921	54.8381	92.4	0	0	0	42.906	15.4986	34.416	23.7037	6.78063	0.569801	6.89459	14.5869	24.4444	6.3
E01003251	533	590	452	306	122	231	285	211	148	61	302	305	241	158	61	1	0	0	0.910833	0.482575	0.20772	619	0.309036	44.33	79.7941	41.3127	12.3552	67.4389	39.5109	37.96	0.0812186	75.8448	48.36	33.727	77.6328	87.3	0	0	0	29.9051	17.0245	41.7873	24.9126	9.88517	0.349476	4.19371	9.78532	22.7659	7.4
E01003252	448	345	353	305	106	238	163	160	128	53	210	182	193	177	53	0	0	0	0.776901	0.420705	0.171662	541	0.347463	41.46	79.9347	42.2512	13.2137	66.721	40.6199	37.77	0.203587	75.3399	42.48	34.0012	59.4406	217.5	0	0	0	23.2498	21.7084	45.2152	27.4245	12.5883	1.66988	2.56904	6.35838	14.4509	6.8
E01003253	264	378	397	260	139	125	173	211	130	62	139	205	186	130	77	1	0	0	0.834063	0.460963	0.174849	483	0.335883	43.05	74.7384	39.0135	13.0045	61.7339	37.3692	38.8	1.21628	76.3803	36.25	17.6046	73.544	97	0	0	0	43.7413	15.0904	34.0056	18.9152	10.3616	0.486787	4.242	10.153	20.0974	9.1
E01003254	245	199	393	391	209	131	104	192	203	97	114	95	201	188	112	1	0	1	1.1319	0.64777	0.210974	457	0.318024	19.87	39.2027	12.9568	4.15282	35.0498	12.7907	34.72	11.4756	57.9694	36.98	25.9438	59.0639	44.5	1.3	1.25261	0	75.2958	5.98469	11.5518	5.35839	5.08003	0.487126	1.04384	2.71399	8.90745	5.6
E01003255	272	411	738	376	89	142	190	417	199	40	130	221	321	177	49	0	0	0	0.849198	0.45272	0.209407	508	0.269353	27.07	51.556	17.6349	5.18672	46.3693	17.1162	34.41	3.42421	65.4038	50.14	50.5032	49.3994	104.3	0	0	0	66.0657	8.53659	16.2778	7.68823	7.05196	0.424178	3.12831	8.48356	17.6034	3.9
E01003256	365	513	593	387	197	182	299	319	192	81	183	214	274	195	116	0	0	0	1.18009	0.653769	0.249828	680	0.3309	39.3	63.2653	30.9345	8.59291	54.6724	29.0011	36.8	6.92165	66.6877	45.08	47.6035	40.0212	92.4	0	0	0	57.6642	8.07786	23.163	10.6569	9.19708	0.827251	4.57421	10.7543	21.6058	6.7
E01003257	334	275	411	343	315	172	119	202	173	140	162	156	209	170	175	2	0	0	1.46416	0.842834	0.255622	589	0.351013	31.71	58.0952	25.7143	8.70748	49.3878	24.3537	38.2	10.5517	65.8402	35.27	26.9591	51.8816	77	4.2	4.23123	0	62.8129	5.60191	23.1228	11.4422	7.62813	0.178784	2.3242	5.12515	10.0715	10.7
E01003258	404	322	391	273	109	215	146	186	140	45	189	176	205	133	64	1	0	1	0.75463	0.411183	0.167509	542	0.361574	38.5	67.1717	32.8283	9.59596	57.5758	31.3131	36.43	4.87296	67.9936	36.89	42.7448	25.1897	124.7	1.5	1.46765	0	39.6264	8.67245	41.1608	22.1481	12.7418	0.867245	2.4016	5.93729	13.5424	7
E01003259	275	316	512	337	175	137	143	268	149	72	138	173	244	188	103	2	2	0	1.0098	0.566152	0.208962	494	0.305882	25.21	54.1005	21.4286	5.55556	48.545	20.8995	31.88	1.1339	62.6357	35.36	42.2921	21.5004	78.1	0.2	0	0	66.4396	5.69659	19.1331	7.98762	7.73994	0.309598	3.71517	8.17337	13.7461	5.6
E01003260	494	296	486	382	166	289	170	229	182	76	205	126	257	200	90	3	2	1	1.05597	0.584398	0.218734	480	0.263158	18.02	55.9471	22.6138	5.1395	50.8076	22.1733	35.96	11.3185	60.5996	27.29	24.794	32.2746	84.8	0	0	0	59.8136	9.53947	19.6272	5.04386	9.53947	0.548246	1.80921	5.15351	14.1447	4.2
E01003261	314	259	413	381	128	161	145	198	189	59	153	114	215	192	69	0	0	0	0.880155	0.49	0.186257	408	0.27291	20.46	48.4653	18.7399	4.84653	43.6187	18.2553	38.05	14.4555	61.6359	40.14	41.227	37.9801	82.7	0	0	0	66.1538	6.15385	19.8662	8.82943	7.89298	0.668896	1.33779	3.14381	7.7592	4.3
E01003262	291	221	453	297	103	124	103	214	155	51	167	118	239	142	52	0	0	0	0.750034	0.409548	0.162153	460	0.336996	23.58	50.8013	22.9167	6.89103	43.9103	22.4359	36.24	8.94596	63.5256	40.36	40.9434	39.1883	84.8	0	0	0	63.1502	7.69231	20	8.42491	8.93773	0.14652	2.27106	6.15385	13.9194	4.9
E01003263	376	287	410	361	241	216	112	180	182	90	160	175	230	179	151	6	5	0	1.21559	0.696868	0.233427	637	0.380299	35	64.8173	31.2585	7.71313	57.1042	30.8525	30.55	1.03133	60.0604	30.48	27.1176	37.2167	47.5	2	1.97015	0	61.6119	8.23881	20.1194	9.13433	7.46269	0.656716	1.91045	6.08955	14.5075	10.6
E01003264	288	320	362	371	269	171	156	166	173	99	117	164	196	198	170	2	2	0	1.27857	0.740829	0.239153	565	0.350932	26.34	63.1868	28.9835	8.92857	54.2582	27.4725	32.58	4.77899	60.3862	19.11	17.701	21.9407	70.9	0	0	0	63.6025	6.3354	20.1242	7.82609	9.13043	0.68323	3.04348	7.08075	12.3602	10.2
E01003265	342	388	412	273	116	181	170	203	119	48	161	218	209	154	68	1	1	0	0.775655	0.422942	0.174113	563	0.367734	35.14	66.1765	29.2647	7.5	58.6765	27.7941	34.43	6.43484	62.4238	29	27.1222	32.7602	66.4	0	0	0	55.1274	4.83344	30.2417	16.0026	10.2547	0.457218	3.78837	11.0385	21.7505	7.8
E01003266	368	344	375	399	249	189	159	166	182	100	179	185	209	217	149	2	2	0	1.27064	0.727628	0.242642	615	0.354467	41.17	74.1083	39.7622	12.6816	61.4267	38.7054	39.12	15.4407	62.796	18.68	17.2349	21.5717	101.5	0.1	0	0	59.1931	5.07205	28.415	15.389	8.76081	0.345821	1.44092	4.14986	11.8156	11.9
E01003267	364	300	335	372	197	186	151	154	174	76	178	149	181	198	121	1	1	0	1.06476	0.607408	0.21023	536	0.341837	35.28	70.7358	34.7826	11.8729	58.8629	33.7793	38.16	15.0798	61.2318	15.81	13.4743	20.4701	47.5	0	0	0	64.9872	6.56888	20.2168	11.2883	6.05867	0.382653	0.57398	3.18878	8.92857	10.8
E01003268	278	372	457	386	177	162	171	235	195	71	116	201	222	191	106	0	0	0	1.04939	0.591747	0.2179	513	0.307186	27.28	56.546	24.5125	4.5961	51.9499	23.9554	36.68	12.1034	61.2618	37.86	26.9388	59.7015	56.9	0.4	0.359281	0	61.7365	9.4012	19.4012	7.48503	8.02395	0.299401	4.91018	8.20359	14.1317	5.8
E01003269	291	328	367	396	172	158	145	177	172	74	133	183	190	224	98	0	0	0	1.01466	0.574529	0.206823	530	0.341055	31.8	60.2782	27.357	7.2643	53.0139	26.8934	39.24	18.0614	60.4152	24.85	13.821	46.9108	73.5	0	0	0	63.2561	10.6821	16.9884	5.72716	9.00901	0.514801	1.287	5.34106	10.6178	6.5
E01003270	281	361	402	427	167	146	157	202	214	69	135	204	200	213	98	2	2	0	1.03542	0.585715	0.215633	484	0.295482	13.97	48.5251	15.6342	4.12979	44.3953	15.1917	30.39	5.48841	55.2977	20.03	21.6558	16.7666	58.1	0	0	0	62.8816	9.76801	17.6435	6.28816	8.97436	0.3663	2.50305	4.3956	9.76801	5.3
E01003271	283	267	322	541	254	154	147	162	248	114	129	120	160	293	140	3	3	0	1.36646	0.79193	0.254513	466	0.279544	13.26	49.9215	18.3673	2.1978	47.7237	18.2104	31.21	19.3831	43.0335	16.14	10.218	27.9789	56.7	0	0	0	70.066	10.018	11.3377	4.979	4.79904	0	0.839832	3.89922	9.23815	6.1
E01003272	303	588	555	379	141	146	209	304	187	60	157	379	251	192	81	0	0	0	1.00004	0.546831	0.229642	642	0.326551	25.12	55.0125	19.9248	5.6391	49.3734	19.5489	32.29	2.05446	62.5295	50.58	49.9018	51.9216	132.3	0.4	0	0.356053	63.4791	7.73143	17.7518	6.71414	7.98576	1.93286	3.56053	10.7833	20.8037	5
E01003273	278	727	446	408	141	117	573	243	198	61	161	154	203	210	80	1	1	0	0.987949	0.535642	0.223742	553	0.2765	18.83	60.8108	23.7237	6.00601	54.8048	22.6727	33.69	4.37053	63.0114	27.01	31.1373	18.7633	108	0	0	0	44.75	18.7	21.4	9.75	9.1	0.4	6.4	11.85	26.95	4.1
E01003274	323	402	532	334	133	159	202	268	149	53	164	200	264	185	80	1	1	0	0.895832	0.490463	0.201549	609	0.353248	19.25	50.3467	17.6144	3.7448	46.6019	17.0596	31.26	0.236046	62.2871	40.06	33.456	53.2557	117.7	0.4	0	0	56.1485	9.62877	23.0858	7.83063	11.4269	0.0580046	2.78422	6.67053	15.9513	5
E01003275	353	368	407	350	249	176	174	204	166	102	177	194	203	184	147	2	2	0	1.25072	0.713024	0.237764	703	0.407064	30.7	65.7812	32.0312	7.65625	58.125	30.3125	36.3	8.82972	63.7703	31.67	21.9516	51.1013	88.8	5	5.03764	0	46.0336	11.9861	31.905	10.8859	15.1708	0.347423	1.96873	6.19572	14.1865	12.1
E01003276	432	396	508	412	156	175	171	249	196	73	257	225	259	216	83	0	0	0	1.05866	0.58304	0.226982	601	0.315651	21.88	55.2857	19.7143	5.85714	49.4286	18.8571	30.46	1.69805	59.2194	35.59	25.7674	55.2436	41.2	0.3	0	0.315126	54.1492	8.82353	23.3718	6.35504	13.1828	0.262605	1.83824	4.2542	10.1366	5
E01003277	280	399	570	358	107	148	200	290	189	47	132	199	280	169	60	0	0	0	0.849607	0.460405	0.197193	524	0.305718	27.9	54.4987	21.7224	6.2982	48.2005	21.0797	34.86	5.80198	63.9274	34.26	38.5295	25.7331	119.9	0.5	0.233372	0.233372	61.0268	4.2007	25.2625	9.27655	12.077	0.408401	2.62544	6.06768	11.6103	5
E01003278	265	565	542	333	182	136	270	279	164	94	129	295	263	169	88	0	0	0	1.11188	0.609321	0.230722	638	0.338103	27.43	56.0248	22.3602	4.47205	51.5528	21.4907	34.56	5.20534	63.9049	50.29	40.9476	68.968	125.5	0	0	0	48.8076	10.6518	29.6237	11.2878	13.0896	0.529942	5.61738	11.8177	20.9857	5.6
E01003279	244	340	410	421	178	121	175	195	180	81	123	165	215	241	97	2	1	0	1.06115	0.599516	0.215208	551	0.345888	19.22	51.0703	22.4771	5.35168	45.7187	21.8654	31.91	3.18376	60.6386	33.5	29.629	41.2396	89.6	0	0	0	64.4696	8.28625	19.2718	5.71249	10.6089	0.313873	2.63653	6.52856	11.1111	6.5
E01003280	342	333	389	353	189	192	161	200	160	88	150	172	189	193	101	0	0	0	1.06799	0.601028	0.210158	565	0.351806	32.01	60.6759	28.8786	7.37327	53.3026	28.4178	36.54	12.2351	60.8543	37.08	22.5027	66.2476	80.7	0.6	0	0	51.3076	15.3176	26.0897	10.5853	10.274	0.249066	1.61893	4.91905	13.076	9.2
E01003281	309	249	379	392	205	168	134	186	188	91	141	115	193	204	114	2	2	0	1.12112	0.639375	0.214521	458	0.298566	22.73	50.0832	20.2995	6.48918	43.594	19.8003	31.29	6.21401	56.3748	33	21.7258	55.5623	44.2	0	0	0	67.3403	10.1695	15.4498	5.60626	6.77966	0.325945	1.49935	3.65059	7.36636	6.1
E01003282	357	719	758	412	172	182	411	355	197	85	175	308	403	215	87	0	0	0	1.21263	0.649357	0.273276	767	0.317204	27.49	58.8348	21.2034	6.20821	52.6266	20.4394	34.45	6.62329	62.2766	36.29	30.4127	48.0395	111.9	0	0	0	58.2299	10.1323	18.1141	5.66584	9.30521	1.73697	3.39123	10.3805	21.3813	6
E01003283	438	340	656	484	190	238	177	332	241	76	200	163	324	243	114	2	1	0	1.22872	0.685563	0.262389	564	0.267552	17.42	50.0542	17.5515	5.20043	44.8537	16.7931	28.83	1.32412	56.3343	38.24	36.4505	41.8222	90.2	0	0	0	81.926	4.22201	8.20683	2.32448	4.31689	0.379507	3.41556	6.83112	11.0057	4.5
E01003284	315	338	568	357	179	158	156	318	174	74	157	182	250	183	105	0	0	0	1.06537	0.595271	0.222439	528	0.300512	27.22	52.139	18.984	6.41711	45.7219	18.4492	33.63	6.69051	60.5704	36.84	43.2204	24.0861	109.6	0.5	0.512237	0	64.4849	6.88674	20.0341	7.28515	9.67558	0.170746	3.81332	7.05748	11.383	5.9
E01003285	246	309	469	397	187	134	156	243	189	72	112	153	226	208	115	3	3	0	1.0667	0.606385	0.218233	489	0.304104	19.32	50.0652	14.9935	2.60756	47.4576	14.8631	30.96	2.85145	59.073	36.36	26.4635	56.1489	73.2	0	0	0	67.9726	13.5572	12.4378	5.28607	5.28607	0.435323	4.04229	9.88806	16.2935	5
E01003286	324	285	421	329	274	175	127	207	161	106	149	158	214	168	168	2	2	0	1.29288	0.74466	0.238419	589	0.360686	30.46	69.3384	36.514	11.0687	58.2697	35.7506	32.85	2.18859	63.5146	37.91	30.539	52.6409	85.9	0	0	0	60.4409	9.12431	23.3925	10.9614	9.49173	0.428659	2.38824	5.69504	12.6148	11
E01003287	356	329	566	466	192	192	175	268	227	85	164	154	298	239	107	0	0	0	1.19804	0.671219	0.247176	546	0.286014	20.88	45.6713	17.4404	5.01882	40.6524	16.4366	28.97	1.01672	56.9163	35.61	30.5838	45.6561	78.6	0	0	0	76.4798	7.49083	9.95285	3.09062	4.92404	0.104767	1.62389	3.71922	8.11943	6.1
E01003288	312	443	423	349	283	170	227	221	172	119	142	216	202	177	164	6	1	1	1.37283	0.784015	0.25543	743	0.410497	41.57	70.403	35.0126	9.69773	60.7053	33.2494	33.85	3.3578	64.3479	51.31	36.2976	81.3263	106.2	2.4	2.37569	0	47.5138	14.5304	28.2873	11.3812	10.8287	0.38674	5.52486	10.4972	20.6077	10.1
E01003290	266	567	480	282	135	154	295	265	143	60	112	272	215	139	75	1	0	0	0.883804	0.479671	0.19748	735	0.424855	41.61	68.4138	32.8276	8.96552	59.4483	31.1724	36.99	9.59967	64.3708	51.87	48.0169	59.58	120.1	1.7	0	0	47.5145	7.97688	33.1792	13.5838	14.0462	0.115607	4.79769	11.0983	24.7399	8.7
E01003291	337	332	390	292	161	187	173	189	150	56	150	159	201	142	105	0	0	0	0.902857	0.507455	0.188239	740	0.489418	48.52	76.2463	43.1085	14.5161	61.7302	41.4956	35.46	5.31604	65.5967	38.31	35.5315	43.8702	53.5	2.2	1.38889	0.859788	41.0714	9.12698	37.8307	15.4762	15.6746	0.529101	2.71164	7.87037	17.5265	11.5
E01003292	242	356	520	313	134	122	171	282	156	61	120	185	238	157	73	0	0	0	0.880791	0.484649	0.190583	579	0.369968	22.42	52.7066	20.3704	4.41595	48.2906	19.5157	35.61	10.0973	61.1219	40.18	42.4509	35.6432	117.6	0	0	0	53.6741	12.0767	26.0703	9.07348	11.9489	0.255591	4.98403	11.1182	20.7668	5.2
E01003293	286	345	480	297	110	146	177	237	141	41	140	168	243	156	69	1	0	0	0.767543	0.419437	0.175731	609	0.401186	30.39	59.7633	27.071	9.31953	50.4438	25.7396	32.55	1.14051	63.95	50.17	46.4164	57.6758	136.6	0.2	0.197628	0	46.7062	10.2767	33.2675	11.9236	16.1397	0.131752	3.95257	9.88142	19.8946	6.9
E01003295	296	405	457	378	136	158	221	221	191	64	138	184	236	187	72	2	1	1	0.936888	0.51627	0.202304	549	0.328349	31.33	60.1838	27.8714	6.89127	53.2925	27.5651	34.29	2.16094	66.4226	50.84	63.1307	26.2634	92.1	3	2.69139	0.299043	50.0598	7.89474	32.0574	12.1411	13.2775	0.956938	7.23684	11.244	20.3349	7.2
E01003296	320	618	685	293	130	152	290	400	135	69	168	328	285	158	61	0	0	0	0.961009	0.508755	0.222417	699	0.341642	38.25	66.7973	23.8981	6.07248	60.7248	22.9187	35.3	4.61695	65.9752	67.19	54.3801	92.8183	56.3	0	0	0	48.6804	20.1857	22.7761	11.3881	8.16227	0.439883	8.79765	19.5992	32.2092	5.8
E01003297	352	426	510	223	27	163	203	273	117	13	189	223	237	106	14	8	7	1	0.49739	0.245764	0.141908	486	0.315995	29.58	74.4459	32.4641	9.77836	64.6675	30.6389	44.95	11.8294	78.0659	61.67	75.5256	33.9461	41.3	0	0	0	39.7269	7.93238	40.9623	27.6333	9.23277	0.715215	7.86736	20.156	37.6463	4.1
E01003298	294	362	313	242	81	146	170	149	111	31	148	192	164	131	50	0	0	0	0.602201	0.325931	0.141569	473	0.366099	33.69	72.6316	34.7368	8.21053	64.4211	33.8947	49.82	26.2984	73.3397	27.77	26.8264	29.6544	94.4	0	0	0	28.7152	16.6409	46.13	29.1022	10.9133	0.541796	3.32817	9.90712	19.0402	6.6
E01003299	325	495	438	270	95	150	258	213	123	40	175	237	225	147	55	0	0	0	0.725951	0.386425	0.173179	496	0.305607	37.39	67.3235	37.4384	11.1658	56.1576	36.4532	33.79	1.09062	66.4854	47.24	27.637	86.4367	107.3	0	0	0	48.244	7.64017	31.793	15.5268	11.5219	0.677757	4.00493	9.55022	16.9439	6.9
E01003300	292	331	339	289	105	162	151	168	128	57	130	180	171	161	48	0	0	0	0.741714	0.405308	0.159376	530	0.390855	33.62	72.0143	34.0463	8.02139	63.9929	33.3333	42.53	9.39056	75.6753	27.15	23.3916	34.6604	114.6	0	0	0	31.4159	13.0531	46.6814	26.6224	15.7817	0.663717	3.17109	8.03835	18.1416	7.7
E01003301	356	800	633	305	72	203	356	365	166	35	153	444	268	139	37	0	0	0	0.795989	0.406729	0.213056	606	0.279778	23.53	61.5385	23.7288	6.25815	55.2803	22.5554	36.6	4.77985	68.414	36.3	26.5254	55.8458	100.7	10.6	0	0	44.1367	15.5125	30.5171	18.3287	8.44875	1.20037	8.40259	15.5586	27.193	3.4
E01003302	301	359	438	292	119	154	157	224	146	59	147	202	214	146	60	0	0	0	0.817229	0.44598	0.176989	474	0.314115	31.69	71.2676	34.3662	8.87324	62.3944	33.8028	39.19	6.97743	71.4058	42.73	29.0608	70.0736	119.9	0	0	0	32.6706	13.5852	44.5991	24.7184	14.7117	0.463883	3.97614	9.2114	21.7362	6.6
E01003303	271	510	396	265	108	153	236	220	151	53	118	274	176	114	55	0	0	0	0.772291	0.417037	0.173565	607	0.391613	34.98	70.5357	32.3214	8.57143	61.9643	31.9643	36.18	3.0182	69.3354	47.77	25.8006	91.6993	70.1	11.2	0	0	38.3871	18.129	35.2258	21.6129	9.09677	0.258065	9.22581	16.7097	26.9677	6.1
E01003304	299	572	603	317	99	152	271	328	168	34	147	301	275	149	65	0	0	0	0.814365	0.43402	0.203356	638	0.337566	37.34	74.0864	34.33	9.41307	64.6733	33.2226	39.42	2.30033	76.5356	47.4	41.7706	58.6664	111	0	0	0	42.1164	16.455	30.3175	19.8942	7.19577	0.793651	7.72487	16.455	29.4709	6
E01003305	264	328	320	293	167	127	150	146	150	78	137	178	174	143	89	2	2	0	0.929502	0.522594	0.181114	503	0.366618	43.77	70.7602	34.8928	7.79727	62.963	34.308	36.75	3.6238	69.8832	48.86	48.2948	49.9815	120.9	6.6	6.63265	0	48.0321	7.58017	35.2041	19.3149	11.8805	0.510204	2.40525	6.77843	12.172	11.6
E01003307	290	245	449	366	171	150	126	211	176	79	140	119	238	190	92	0	0	0	1.01293	0.56931	0.201996	496	0.326101	22.49	56.4593	25.3589	6.37959	50.0797	24.4019	30.99	0.935771	61.0522	37.07	36.4267	38.3437	105.1	0	0	0	57.3964	7.16634	26.6272	9.66469	12.8863	0.197239	1.77515	4.60224	11.3741	7
E01003308	381	324	511	459	149	201	160	242	208	62	180	164	269	251	87	0	0	0	1.03212	0.574878	0.225212	564	0.309211	32.28	56.4033	24.5232	8.58311	47.8202	23.4332	33.05	2.31887	63.7815	51.01	59.58	33.8698	115.7	0.9	0.877193	0	55.4825	5.26316	24.3969	6.6886	12.2807	0.328947	3.39912	7.07237	16.2281	7.2
E01003309	326	333	351	295	205	192	140	156	164	102	134	193	195	131	103	0	0	0	1.0918	0.614175	0.203077	530	0.350993	38.32	68.3721	35.3488	10.3876	57.9845	33.7984	33.87	2.35136	65.3798	38.68	47.7034	20.6204	95.2	1.8	1.0596	0.728477	52.3179	6.88742	31.1921	14.702	11.457	0.264901	2.71523	6.09272	15.2318	9.4
E01003310	272	395	479	316	97	149	207	267	151	40	123	188	212	165	57	1	0	0	0.751785	0.40811	0.176603	560	0.359205	41.89	62.4339	30.291	10.0529	52.381	29.1005	34.13	2.19244	66.0738	43.41	36.1794	57.874	97.4	0.5	0	0.513149	55.805	6.99166	26.9403	12.7004	9.04426	0.577293	3.27133	8.21039	16.0359	7.1
E01003311	269	251	387	408	231	130	139	197	188	101	139	112	190	220	130	1	1	0	1.20622	0.692544	0.226172	459	0.296895	19.46	50.7438	19.0083	4.6281	46.1157	18.1818	29.32	3.5715	55.0591	42.03	29.4926	67.0975	82.6	0.2	0.194049	0	61.5783	7.69728	21.216	6.66235	12.2251	0.646831	1.03493	5.75679	11.3842	6.6
E01003312	316	361	498	420	165	147	141	264	202	71	169	220	234	218	94	1	0	1	1.05729	0.592038	0.224095	477	0.271023	22.36	55.4557	21.0526	4.62131	50.8344	20.2824	31.93	1.80893	62.0472	39.19	38.732	40.097	88.7	0	0	0	61.9886	6.36364	20.1136	5.34091	12.0455	0.454545	1.70455	4.43182	10.7386	5.2
E01003313	387	311	412	314	106	230	140	203	159	51	157	171	209	155	55	0	0	0	0.788186	0.429536	0.174087	564	0.368627	38.31	63.4328	30.7463	10.1493	53.2836	28.0597	39.35	12.5985	66.1109	42.01	52.5172	20.9899	65.2	0	0	0	48.6275	8.56209	32.9412	14.7059	11.8301	0.326797	2.22222	5.68627	14.902	6.7
E01003314	303	297	523	363	113	159	144	261	174	48	144	153	262	189	65	0	0	0	0.841719	0.461974	0.19006	507	0.317073	24.01	48.3163	16.6911	4.83163	43.4846	16.1054	31.92	1.56899	62.2662	38.88	45.8965	24.8331	103.1	0.2	0	0	59.8499	5.94121	24.2026	6.75422	13.2583	0.125078	1.4384	5.50344	11.6948	4.6
E01003315	227	285	457	209	109	113	153	236	109	40	114	132	221	100	69	1	1	0	0.679872	0.3719	0.150746	409	0.317793	32.52	53.7563	24.0401	7.17863	46.5776	23.2053	34.04	2.60748	65.476	51.5	48.1981	58.1001	89.5	0	0	0	58.5082	9.71251	23.2323	8.15851	10.9557	0.2331	1.1655	3.5742	13.3644	6.2
E01003316	277	296	422	341	146	153	146	204	155	64	124	150	218	186	82	0	0	0	0.903338	0.504728	0.188639	490	0.330634	22.7	52.5452	20.8539	5.58292	46.9622	20.3612	32.33	4.17779	60.4733	50.18	44.4133	61.7073	102.5	0	0	0	63.5628	8.36707	19.2982	4.65587	11.8084	0.134953	1.88934	4.58839	8.70445	7
E01003317	428	349	504	417	184	245	181	261	212	88	183	168	243	205	96	2	2	0	1.15208	0.641589	0.23469	629	0.334219	27.22	58.5756	24.8547	6.39535	52.1802	23.8372	42.14	21.7636	62.5083	47.43	34.4907	73.3227	47.3	0	0	0	46.8119	7.65143	30.4995	12.9118	10.9458	0.31881	2.39107	5.57917	13.3369	6.5
E01003318	289	400	487	330	132	133	229	246	182	58	156	171	241	148	74	0	0	0	0.891171	0.488581	0.193897	721	0.440171	44.29	70.3546	30.7801	10.0709	60.2837	29.2199	40.28	8.93359	71.6251	69.79	60.0223	89.3388	46.4	7.6	4.57875	1.89255	40.5372	13.0037	37.3626	15.6899	14.652	0.610501	3.47985	11.9048	24.8474	9.8
E01003319	412	363	498	360	198	230	158	255	164	73	182	205	243	196	125	3	1	0	1.11193	0.625549	0.230845	670	0.36592	31.78	69.4149	32.7128	8.90957	60.5053	31.9149	35.72	8.11056	63.3273	52.26	46.9108	62.9465	139.7	0	0	0	36.6466	11.9061	36.7559	11.7968	17.8045	0.709995	3.98689	9.39377	19.4975	8.7
E01003320	324	295	424	334	117	167	146	195	149	55	157	149	229	185	62	0	0	0	0.818925	0.449901	0.178145	635	0.425033	31.46	65.0769	35.0769	10.7692	54.3077	33.2308	33.35	2.33279	64.3593	40.56	44.1735	33.3187	80	0	0	0	38.2865	6.4257	42.838	12.7175	23.1593	0.535475	2.54351	7.22892	14.7925	8.9
E01003321	416	494	437	448	166	259	233	218	216	66	157	261	219	232	100	0	0	0	1.09043	0.608364	0.237684	695	0.354411	47.46	61.4815	29.8765	9.01235	52.4691	28.8889	35.07	6.75511	63.3822	57.21	54.9522	61.7278	117.8	2.3	0.101989	0	44.9771	6.06833	36.512	14.1254	14.7374	0.152983	3.11066	7.13921	14.2784	9.3
E01003322	275	299	409	315	131	142	176	215	156	52	133	123	194	159	79	0	0	0	0.82507	0.45993	0.176209	597	0.417775	26.91	62.3946	27.4874	7.25126	55.1433	27.3187	31.4	0.423937	62.3712	52.23	47.8093	61.082	96.6	0	0	0	44.7166	10.147	34.0798	11.5465	18.0546	1.25962	3.56893	9.6571	16.0952	7.3
E01003323	267	363	397	325	133	151	188	199	139	63	116	175	198	186	70	2	2	0	0.857336	0.474279	0.18238	601	0.404714	30.51	65.3846	28.5256	7.69231	57.6923	28.0449	33.1	3.51605	62.6783	43.28	44.0024	41.8265	87.6	0.5	0	0	41.6835	9.62963	38.7205	14.4108	18.3165	0.538721	4.10774	9.89899	19.2593	7.3
E01003324	294	302	443	295	133	134	153	248	153	57	160	149	195	142	76	5	3	1	0.840546	0.465707	0.17818	609	0.415133	36.46	73.4923	39.2707	11.7812	61.7111	36.8864	34.59	1.93479	67.2532	54.68	44.7923	74.4511	157.2	0	0	0	36.1963	10.7703	44.9898	19.9046	16.2236	0.477164	3.95365	10.9066	20.9271	8.2
E01003325	425	352	505	304	143	224	130	248	149	60	201	222	257	155	83	0	0	0	0.923214	0.506016	0.200564	738	0.426836	37.72	67.313	30.7479	7.61773	59.6953	29.7784	35.7	4.82808	66.5737	58.05	50.9856	72.1664	129	0.6	0.578369	0	37.247	8.27068	40.4858	14.8062	18.2186	0.173511	2.60266	9.2539	18.3343	6.1
E01003326	268	268	358	327	254	124	135	175	167	87	144	133	183	160	167	1	0	1	1.18081	0.686245	0.220195	514	0.348475	31.63	58.6207	22.7273	5.01567	53.605	22.4138	31.89	2.67726	61.102	42.46	39.3579	48.6572	107.4	5.3	5.28814	0	60	5.28814	24.5424	8.20339	12.8814	0.0677966	1.69492	6.84746	13.2203	9.7
E01003327	288	503	465	365	175	147	346	245	181	85	141	157	220	184	90	1	0	0	1.06866	0.589947	0.21985	520	0.289532	23.09	53.2213	21.4286	5.04202	48.1793	20.5882	31.62	1.74852	61.4936	43.08	32.1809	64.8815	87.3	0	0	0	62.5278	10.7461	15.7016	7.18263	5.67929	0.111359	4.5657	10.3563	22.3831	5.1
E01003328	282	338	502	390	206	126	154	271	188	91	156	184	231	202	115	0	0	0	1.16266	0.656503	0.231194	611	0.355646	30.85	58.8235	28.4514	8.04322	50.7803	27.1309	37.57	10.4976	64.648	44.2	27.1586	78.2961	89.9	1	1.04773	0	62.5146	7.10128	21.1292	5.82072	11.0594	0.291036	1.80442	6.05355	12.5728	9.3
E01003329	340	291	481	346	132	178	139	214	171	60	162	152	267	175	72	1	1	0	0.894915	0.492726	0.192077	510	0.320755	29.05	53.3033	18.6186	4.05405	49.2492	17.8679	35.19	8.45219	61.923	41.45	37.8855	48.5819	90.2	0	0	0	62.2013	6.03774	21.1321	7.86164	9.74843	0.440252	1.94969	4.84277	10.1887	6.1
E01003330	398	280	331	341	200	184	118	133	160	80	214	162	198	181	120	1	1	0	1.06139	0.603234	0.206284	499	0.321935	37.44	70.5438	31.8731	9.51662	61.0272	31.1178	52.11	39.7796	64.4398	35	35.0999	34.7996	59.8	0	0	0	53.6774	6.45161	30.3871	15.5484	10.0645	0.709677	2.19355	4.58065	9.87097	7.5
E01003331	269	243	323	332	245	129	124	156	159	85	140	119	167	173	160	1	1	0	1.14334	0.665742	0.212577	507	0.359065	31.92	64.5105	31.4685	9.09091	55.4196	30.0699	35.14	7.30348	62.9789	24.97	17.8889	39.1422	89.6	2.8	2.76204	0	55.5949	6.5864	27.9745	11.6147	13.4561	0.354108	1.91218	5.5949	12.3938	11
E01003332	266	267	433	339	162	140	128	228	156	69	126	139	205	183	93	0	0	0	0.94703	0.533571	0.193006	471	0.321063	32.78	56.8483	25.3314	8.83652	48.0118	24.4477	46.46	29.723	63.196	24.47	30.0692	13.273	71.8	0	0	0	56.7825	6.33947	26.5849	10.8384	12.2699	0.0681663	2.18132	6.13497	12.8834	7.2
E01003333	297	347	440	322	136	162	184	231	151	62	135	163	209	171	74	0	0	0	0.877744	0.484941	0.187052	463	0.300259	30.11	61.796	25.723	5.93607	55.86	25.4186	32.35	1.52115	63.1742	46.5	47.6367	44.2356	122.7	0	0	0	58.5603	6.35538	23.4112	8.62516	10.1816	0.194553	3.11284	7.00389	15.9533	7.1
E01003334	281	343	492	341	203	139	162	255	165	95	142	181	237	176	108	1	1	0	1.12677	0.632376	0.220777	581	0.35	41.95	65.6812	29.3059	9.12596	56.5553	28.1491	34.35	2.56291	66.1357	52.77	36.5428	85.2116	97.8	3.4	2.83133	0.542169	56.8072	8.79518	25.0602	8.91566	10.9036	0.722892	1.74699	6.44578	15.4217	10.5
E01003335	297	289	303	365	141	150	140	131	179	54	147	149	172	186	87	5	4	1	0.865942	0.490448	0.180653	502	0.359857	44.53	63.9731	31.6498	9.25926	54.7138	30.1347	34	2.08046	65.9137	45.62	40.0053	56.85	119	0.1	0.143369	0	51.6129	6.5233	30.9677	12.043	14.2652	0.501792	2.00717	3.87097	9.53405	7.9
E01003336	340	285	342	287	124	169	134	163	140	47	171	151	179	147	77	0	0	0	0.773213	0.430561	0.165538	552	0.400581	37.13	72.9636	39.1681	12.9983	59.9653	37.2617	40.5	12.0762	68.926	24.38	22.0863	28.9695	109.4	0	0	0	31.5675	6.89405	50.1451	19.8839	23.5849	0.65312	1.95936	5.58781	13.643	9.1
E01003337	501	326	447	282	80	262	152	197	112	32	239	174	250	170	48	0	0	0	0.687458	0.363428	0.167135	564	0.344743	39.93	69.3333	31.8333	9.66667	59.6667	30.6667	47.37	22.71	72.0219	20.59	14.2001	33.3575	123.7	0	0	0	29.2176	6.60147	51.7115	25.3056	17.665	0.0611247	2.68949	6.54034	18.0929	6.5
E01003338	350	437	487	334	176	164	218	262	163	74	186	219	225	171	102	3	2	0	1.04097	0.577988	0.217922	652	0.365471	44.65	77.9507	37.0947	10.8949	67.0558	35.2789	36.5	2.19936	70.8059	48.57	28.6564	88.4062	126.9	0.7	0.672646	0	32.5112	13.1166	44.0022	25.1682	12.7242	1.17713	4.3722	10.5381	21.0202	7.8
E01003339	298	539	448	323	152	164	288	253	157	78	134	251	195	166	74	1	0	0	0.977655	0.53447	0.207425	577	0.327841	33.94	59.633	26.8676	9.17431	50.4587	25.2949	34.47	2.63725	66.3099	39.93	27.6556	64.4744	117.7	0.4	0	0.397727	51.3068	6.19318	28.8636	13.125	9.31818	3.40909	5.28409	10.9659	22.2727	7.6
E01003340	215	723	563	290	115	123	397	319	149	52	92	326	244	141	63	0	0	0	0.859842	0.456225	0.206433	508	0.266527	27.33	55.7089	21.33	5.64617	50.0627	20.8281	34.66	3.98333	65.3439	68.06	59.7954	84.5949	108.9	0	0	0	69.4124	5.77125	13.9559	7.29276	4.51207	1.67891	5.87618	12.1721	20.1469	5
E01003341	276	378	362	390	102	148	183	191	193	49	128	195	171	197	53	1	1	0	0.804459	0.44428	0.180427	393	0.26061	21	55.5938	22.5473	4.81928	50.7745	21.8589	34.04	3.60744	64.4628	36.01	40.4432	27.1313	82.8	0	0	0	69.4297	5.23873	13.9257	3.84615	6.76393	0.464191	3.5809	6.1008	11.4721	5.3
E01003342	297	379	595	291	79	129	179	338	157	39	168	200	257	134	40	1	1	0	0.726098	0.383615	0.175999	524	0.319317	22.55	53.8462	20.2279	5.55556	48.2906	19.6581	36.59	8.2482	64.9285	35.85	44.1259	19.2924	100.4	0.4	0	0	53.9915	7.31261	26.0817	12.0049	9.5064	0.365631	3.22974	9.20171	17.9159	4.3
E01003343	232	332	362	321	109	113	168	200	162	42	119	164	162	159	67	0	0	0	0.745835	0.415574	0.165517	436	0.321534	25.11	59.1054	23.4824	7.34824	51.7572	22.6837	33.09	1.54954	64.6247	32.15	34.2602	27.9412	107	0	0	0	60.0295	7.44838	21.3864	8.84956	7.9646	0.663717	2.28614	5.82596	13.2006	5.7
E01003344	260	468	536	352	115	109	181	251	153	54	151	287	285	199	61	0	0	0	0.86934	0.470587	0.201362	526	0.303871	29.9	53.9638	20.4451	5.56328	48.4006	19.6106	33.26	2.73701	63.7927	42.07	35.2871	55.6486	92.2	0	0	0	53.4951	8.66551	25.5921	10.5719	9.99422	0.23108	3.52397	8.03004	14.4425	5.8
E01003345	245	478	612	285	94	97	208	372	136	48	148	270	240	149	46	1	1	0	0.780184	0.4138	0.18736	546	0.318553	23.15	53.9638	19.3324	5.28512	48.6787	19.3324	33.88	4.14848	63.6032	31.18	31.8687	29.8021	106.9	0	0	0	53.0922	8.98483	26.3127	10.035	10.9102	0.408401	3.50058	9.68495	18.8448	4.9
E01003346	365	331	294	377	170	196	160	131	162	69	169	171	163	215	101	1	0	0	0.980572	0.555805	0.199241	615	0.40013	40.7	68.0602	33.4448	8.52843	59.5318	32.6087	36.27	10.2343	62.3081	32.69	24.6915	48.6978	44.4	0	0	0	52.0494	9.10865	31.1646	12.2316	14.4437	0.0650618	2.08198	5.00976	9.88939	8.6
E01003347	555	362	421	289	108	285	143	160	129	39	270	219	261	160	69	0	0	0	0.787283	0.42318	0.182961	704	0.405764	47.39	74.9216	37.7743	14.1066	60.815	36.8339	34.61	1.37897	67.8329	18.43	21.2578	12.772	121.5	0	0	0	37.7522	10.317	39.6542	18.7896	15.2161	0.403458	1.84438	5.70605	16.3112	8
E01003348	294	280	309	364	212	158	147	145	171	79	136	133	164	193	133	3	1	1	1.07981	0.622704	0.207699	588	0.403016	31.03	67.7758	31.6988	8.23117	59.5447	31.5236	35.89	14.1845	57.5987	29.44	22.3748	43.5709	45.1	0	0	0	52.5017	12.4058	25.2913	9.52707	12.9541	0.13708	2.46744	5.96299	12.2687	9
E01003349	394	286	344	261	127	202	127	151	116	50	192	159	193	145	77	0	0	0	0.774781	0.428256	0.165065	488	0.345609	40.43	71.1645	37.3383	11.0906	60.0739	35.8595	33.32	3.55191	63.0872	26.79	24.9527	30.4758	102.8	0	0	0	58.9943	6.30312	24.4334	9.2068	11.4023	0.354108	1.41643	4.32011	10.4816	9.6
E01003350	367	276	278	339	152	165	145	124	143	64	202	131	154	196	88	1	0	1	0.887696	0.500667	0.179495	518	0.366856	38.21	73.025	37.7649	11.368	61.657	36.4162	35.43	10.3152	60.5509	31.55	34.6793	25.2902	58.3	0	0	0	47.3796	9.41926	31.3739	11.6147	15.7932	0.849858	2.19547	4.95751	10.6232	9.8
E01003351	366	262	324	297	214	179	139	121	131	84	187	123	203	166	130	2	1	0	1.05789	0.6032	0.199833	556	0.380041	38.31	71.4527	38.0068	10.473	60.9797	37.5	34.53	6.88673	62.1825	35.08	31.2295	42.7897	79.7	0	0	0	57.1429	4.92139	28.9815	15.1743	10.663	0.410116	1.77717	5.60492	11.4833	11.1
E01003352	385	371	384	408	268	198	192	199	208	108	187	179	185	200	160	2	1	1	1.35152	0.775298	0.254564	686	0.377753	32.71	69.3878	33.4694	9.79592	59.5918	31.9728	32.35	3.2376	61.4532	36.56	25.9957	57.693	81.3	0.8	0.825991	0	48.7885	10.793	31.5529	14.4273	12.2247	0.385463	1.98238	5.94714	13.3811	8.6
E01003353	351	354	352	466	217	177	191	161	231	94	174	163	191	235	123	0	0	0	1.22487	0.698625	0.238864	599	0.344253	25.13	63.4494	23.8924	4.11392	59.3354	23.7342	26.18	4.27607	48.0903	26.72	23.2414	33.6665	67.3	0	0	0	52.5287	13.908	25.2299	10.7471	11.3218	0.344828	2.01149	6.43678	13.3908	7
E01003354	376	340	452	360	147	184	175	226	176	61	192	165	226	184	86	2	2	0	0.946592	0.525244	0.202277	568	0.339104	20.79	57.204	22.3966	6.4194	50.7846	21.2553	38.61	15.1013	62.1095	26.73	29.0806	22.0188	45.7	0	0	0	41.5522	10.5075	39.6418	15.2239	18.2687	0.537313	2.74627	5.67164	13.3134	5.5
E01003911	463	491	559	382	90	219	241	271	173	41	244	250	288	209	49	2	2	0	0.84686	0.448047	0.208196	818	0.412091	29.22	71.9677	31.1321	9.56873	62.3989	30.4582	38.75	4.23402	73.272	44.42	31.76	69.7523	176.9	0	0	0	37.1285	9.82368	41.3602	24.9874	9.67254	0.957179	4.13098	9.72292	20.9068	5.3
E01003912	436	321	412	325	101	240	163	201	157	44	196	158	211	168	57	0	0	0	0.776604	0.421756	0.176214	631	0.395611	37.97	77.4081	44.4834	14.8862	62.5219	42.3818	40.18	0.654328	79.7054	49.19	32.8126	81.9587	195	1.5	0.877743	0.626959	22.5078	5.51724	58.9969	39.5611	10.9091	0.626959	3.26019	8.33856	19.6238	9
E01003913	274	489	526	394	164	139	218	269	209	69	135	271	257	185	95	2	2	0	1.05712	0.58674	0.228726	711	0.384949	29.28	55	19.25	6.375	48.625	18.125	34.27	4.69397	63.8488	39.99	20.9551	78.0659	78.5	1.6	1.35355	0.270709	65.3492	7.85057	18.5165	8.93341	5.73904	0.86627	4.81862	10.3952	18.0834	6.1
E01003914	288	506	525	373	150	155	200	280	167	69	133	306	245	206	81	0	0	0	1.00513	0.552805	0.221935	604	0.327904	32.08	56.5097	27.9778	7.61773	48.892	26.7313	36.59	7.12272	66.0615	43.35	30.5548	68.954	126.5	0.6	0	0	61.1835	7.00326	23.0727	9.01194	10.2063	0.380022	3.14875	7.32899	12.3236	7.2
E01003915	342	518	519	411	150	182	252	263	194	63	160	266	256	217	87	0	0	0	1.0294	0.566612	0.229995	727	0.374742	31.79	67.6942	32.3058	8.63132	59.0629	31.0727	39.17	7.55739	70.7907	42.65	32.3943	63.1742	199.2	0	0	0	38.9691	7.78351	44.1753	25.8763	11.134	0.103093	3.29897	7.78351	15.567	7.5
E01003916	357	728	605	392	108	181	354	334	192	40	176	374	271	200	68	1	0	1	0.928345	0.49456	0.233522	737	0.33653	24.13	65.0602	26.747	6.98795	58.0723	26.3855	34.65	0.0847258	69.2075	27.82	23.1896	37.0831	145.1	5	0	0	47.8995	7.39726	31.8265	18.0365	8.99543	1.27854	4.38356	10.411	20.9589	3.8
E01003917	276	471	486	368	174	142	238	255	161	80	134	233	231	207	94	2	2	0	1.0579	0.587305	0.221997	706	0.397746	30.34	64.9301	31.8933	9.78399	55.1461	30.8767	36.34	0.985325	71.7039	36.16	28.4942	51.4783	159.2	0.8	0.788732	0	51.9437	8.4507	30.9296	19.0986	7.5493	0.788732	3.04225	8.05634	17.6901	7.9
E01003918	349	390	393	325	145	172	179	190	133	60	177	211	203	192	85	1	1	0	0.896907	0.497336	0.192845	609	0.38015	35.03	77.7948	39.9694	11.4855	66.3093	38.8974	37.84	1.05986	74.6118	46.52	36.7871	65.9998	184.6	0	0	0	33.9576	8.73908	47.8777	33.583	9.05119	0.873908	4.93134	11.236	19.0387	8.1
E01003919	299	537	468	364	108	141	264	250	181	60	158	273	218	183	48	0	0	0	0.874286	0.470296	0.199696	537	0.302365	33.01	61.5385	26.7806	8.68946	52.849	25.7835	35.25	1.8445	68.6478	52	29.7791	96.4519	118.6	4.7	0	0	49.5495	7.9955	29.6734	16.9482	7.93919	0.563063	6.58784	12.2748	20.6081	6.4
E01003920	462	364	498	412	118	239	176	245	198	68	223	188	253	214	50	0	0	0	0.955301	0.517072	0.210075	769	0.414779	39.45	76.1097	38.7728	13.7076	62.4021	36.9452	39.16	1.13977	77.1876	48.46	36.2199	72.9364	213.3	0	0	0	31.1758	8.41424	51.2406	35.8684	9.60086	0.431499	4.31499	9.33118	21.6289	7.4
E01003921	238	340	442	338	103	135	176	233	173	48	103	164	209	165	55	2	2	0	0.777671	0.42675	0.174286	573	0.392197	42.22	72.5111	37.1471	10.6984	61.8128	36.107	36.35	0.267844	72.442	59.6	44.3988	89.9939	122.5	6.2	1.98494	1.16359	41.6838	9.03491	37.8508	24.3669	8.76112	0.54757	4.92813	11.9097	24.5038	9.8
E01003922	386	475	506	422	128	187	231	227	228	54	199	244	279	194	74	1	1	0	0.974059	0.532225	0.22118	805	0.419927	35.6	72.838	33.8611	7.67357	65.1644	33.4957	35.1	0.176103	70.0148	63.98	48.5877	94.7562	138.2	0.2	0	0	39.1236	7.98122	44.2358	28.8472	9.80699	1.35629	4.43401	10.8503	20.2921	5.8
E01003923	284	521	484	340	106	138	248	253	173	47	146	273	231	167	59	0	0	0	0.829678	0.447979	0.194826	605	0.348703	29.96	64.7945	27.8082	7.39726	57.3973	27.5342	36.99	2.42503	71.5623	44.21	22.6575	87.3224	146.2	0	0	0	51.8732	7.66571	30.0288	18.098	6.91643	0.634006	5.36023	12.1614	20.6916	5
E01003924	423	433	555	382	135	214	230	276	216	73	209	203	279	166	62	1	1	0	1.01103	0.546653	0.219291	790	0.409751	35.52	82.1696	42.8928	13.3416	68.8279	40.7731	43.06	0.0791145	86.0505	44.06	36.9085	58.3638	242.5	0.6	0.363071	0	26.7635	8.03942	52.1784	39.2635	6.74274	1.50415	6.58714	15.8195	30.1867	7.3
E01003925	275	298	335	285	143	128	157	167	127	53	147	141	168	158	90	1	0	0	0.812957	0.457736	0.169265	490	0.366766	38.55	73.055	36.6224	11.1954	61.8596	35.1044	38.24	1.46	75.0277	55.04	49.5979	65.9383	151.5	3.7	3.29341	0.449102	41.7665	5.91317	40.9431	22.3054	12.2006	0.823353	2.02096	6.36228	13.3234	10
E01003926	282	380	332	299	130	130	187	177	142	50	152	193	155	157	80	3	2	1	0.801216	0.446929	0.172798	571	0.401265	26.99	73.1481	37.963	10.9259	62.2222	36.6667	36.45	0.0566828	72.8532	44.08	29.0386	74.1682	133	0	0	0	35.6992	8.78426	46.0295	31.3422	8.57344	0.913563	5.6922	11.806	21.0119	7.4
E01003927	198	1045	673	303	158	99	486	404	180	58	99	559	269	123	100	0	0	0	1.06787	0.570945	0.2598	769	0.323517	23.77	63.9196	23.6181	6.23116	57.6884	23.2161	34.14	0.214166	68.0609	53.08	43.9504	71.3436	84.1	16.5	0	0	71.098	9.71813	11.9058	7.32015	1.809	1.00968	9.17122	16.281	23.5591	4.9
E01003929	176	663	722	414	136	97	343	427	237	69	79	320	295	177	67	1	1	0	1.06364	0.574178	0.24561	595	0.281857	25.65	62.3836	19.7393	5.6797	56.7039	19.1806	35.9	0.331572	71.4683	56.78	39.7323	90.8852	90	0	0	0	69.9195	9.09522	13.0744	8.76362	1.23164	1.32639	6.39507	14.0692	23.0223	4.4
E01003930	143	727	309	227	90	81	342	197	138	32	62	385	112	89	58	0	0	0	0.65295	0.35094	0.161623	531	0.354947	26.99	64.6288	29.2576	9.60699	55.0218	27.9476	35.76	2.95533	68.565	60.59	47.0347	87.6991	138.9	35.6	0	0	60.2273	14.0374	15.0401	9.75936	2.87433	2.13904	13.8369	20.1203	27.9412	5.9
E01003932	192	549	427	288	117	86	305	237	151	56	106	244	190	137	61	3	2	0	0.808394	0.438169	0.181153	613	0.389701	39.41	72.8111	33.9478	11.2135	61.5975	31.9508	38.65	2.58479	74.7196	57.93	39.0619	95.6778	128.6	8.8	0.127146	0	46.4081	14.9396	30.3242	20.4704	6.67514	0.635728	9.09091	15.7661	23.8398	9
E01003933	178	798	341	308	126	94	392	182	151	67	84	406	159	157	59	2	1	0	0.876998	0.472704	0.198585	605	0.345517	33.68	59.5903	27.7467	9.12477	50.4655	27.0019	36.39	4.93957	67.8463	49	23.4982	100	79.2	21.4	0	0	57.1102	19.4175	14.8487	8.68075	4.22616	1.71331	8.79497	14.7915	20.3312	6.3
E01003934	145	313	388	374	202	78	143	214	205	83	67	170	174	169	119	1	1	0	1.07984	0.620836	0.209013	420	0.295359	27.56	65.7213	26.3872	9.74106	55.9803	25.2774	37.77	0.973655	74.5581	38.16	38.377	37.7264	60.4	0	0	0	65.4712	11.8143	14.2757	7.24332	4.14909	0.632911	6.8917	12.3769	19.128	8.5
E01003935	122	654	243	240	83	66	334	128	126	38	56	320	115	114	45	0	0	0	0.618276	0.332035	0.148019	409	0.304769	18.24	62.306	29.2683	7.31707	54.9889	28.1596	37.18	4.63747	69.7233	29.9	15.4024	58.8914	95.4	29.5	0	0	54.3964	26.4531	10.7303	5.81222	2.75708	1.4158	13.0402	20.7154	26.6021	5.7
E01003936	95	1137	415	151	47	52	494	224	88	20	43	643	191	63	27	1	0	1	0.551827	0.266109	0.169416	398	0.215718	11.63	38.7681	9.60145	2.53623	36.2319	9.42029	31.8	0.23534	63.3712	51.67	43.7575	67.5017	195.9	35.1	0	0	68.0217	19.7832	5.20325	3.30623	1.24661	1.02981	13.0081	19.5122	23.9566	1.8
E01003937	140	642	514	195	62	78	318	318	112	27	62	324	196	83	35	0	0	0	0.587275	0.301208	0.156708	410	0.264005	21.15	63.2153	15.9401	3.95095	59.2643	15.2589	41.86	3.89458	79.8174	51.08	29.9378	93.3787	161.8	0	0	0	55.3123	19.7682	15.132	9.72312	1.5454	1.22344	9.40116	17.5145	27.9459	3.3
E01003938	314	572	521	316	91	177	252	268	171	34	137	320	253	145	57	0	0	0	0.779322	0.415039	0.194153	635	0.350055	31.09	71.2658	27.8481	7.97468	63.2911	26.962	39.08	0.504526	77.6532	41.25	27.3759	68.9961	235	0	0	0	48.5667	13.5612	29.1069	19.9559	5.45755	1.6538	4.46527	11.0805	19.4598	6.2
E01003939	211	685	588	292	74	116	294	303	156	28	95	391	285	136	46	1	1	0	0.726212	0.378057	0.193049	630	0.340541	22.13	65.0718	17.9426	5.02392	60.0478	17.4641	38.31	0.384815	76.226	51.14	45.004	63.4042	120.8	0.1	0	0	54.4865	20.3243	17.027	12.5405	2.37838	0.756757	6.48649	14	26.5946	3.5
E01003940	320	419	350	297	97	151	183	161	155	42	169	236	189	142	55	2	1	1	0.728211	0.395693	0.166538	541	0.364801	32.4	73.3871	33.0645	10.1613	63.2258	32.2581	38.37	0.860189	75.8826	44.93	30.8229	73.1371	272.6	0	0	0	39.5819	12.4747	36.9521	25.0169	5.86649	2.76467	3.7087	9.1706	16.2508	6.7
E01003941	187	648	666	278	118	95	302	406	142	51	92	346	260	136	67	1	0	1	0.87019	0.463909	0.209919	517	0.272536	24.7	61.9518	19.7368	5.04386	56.9079	19.1886	36.35	0.847132	71.8623	43	17.1685	94.6704	202.7	0	0	0	63.0996	12.5461	17.0269	13.1787	2.26674	0.738007	5.95677	15.6563	25.883	4.8
E01003942	277	649	333	245	133	143	299	175	120	56	134	350	158	125	77	2	1	1	0.8235	0.448016	0.184202	554	0.338424	31.43	73.0838	35.2941	12.1212	60.9626	33.8681	35.74	0.924127	70.5642	44.4	25.9567	81.2784	137.4	14.5	0	0	42.5779	16.9212	27.6115	17.471	4.64264	2.38241	13.5614	19.2425	27.1839	8.6
E01003943	297	395	344	240	91	157	175	186	122	41	140	220	158	118	50	2	2	0	0.660957	0.357328	0.150838	540	0.395026	34.89	74.3169	37.5228	10.929	63.388	35.1548	43.08	4.12589	82.0328	45.32	19.2117	97.5425	225.2	0	0	0	34.0892	20.7754	33.9429	25.1646	4.38917	1.2436	5.85223	13.3138	24.1405	7.3
E01003945	273	277	461	421	231	151	145	220	204	101	122	132	241	217	130	3	1	1	1.24253	0.709186	0.237734	494	0.297054	20.35	45.8904	16.7123	3.83562	42.0548	16.0274	44.43	31.4589	57.3944	22.26	9.28252	48.2094	19.8	0	0	0	69.2724	9.44077	14.4919	7.75707	4.93085	0.78172	1.44317	5.11124	10.8839	5.8
E01003946	383	274	414	403	294	200	132	198	190	133	183	142	216	213	161	1	1	0	1.44665	0.829656	0.259856	504	0.285068	20.85	47.6584	17.7686	4.6832	42.9752	17.0799	35.04	10.2496	59.8331	29.7	20.1288	48.8376	38.6	0.6	0	0	63.6312	9.21946	19.0611	8.54072	6.61765	0.50905	2.0362	4.46833	10.69	6.1
E01003947	400	319	359	294	145	213	132	143	135	64	187	187	216	159	81	4	1	3	0.879135	0.486647	0.182324	552	0.363876	33.87	70.915	37.4183	12.0915	58.8235	36.7647	35.65	4.5402	66.764	36.21	39.1844	30.2585	108.6	0	0	0	42.65	3.75742	40.8701	22.94	11.4041	1.18655	3.0323	7.44891	13.8431	8.8
E01003948	262	245	520	385	154	136	109	261	191	69	126	136	259	194	85	4	4	0	0.982622	0.55013	0.204452	443	0.282886	21.18	46.3612	16.3073	4.1779	42.1833	15.7682	36.57	11.6687	61.4734	35.72	21.9389	63.2944	58.5	2.4	2.36271	0	71.2005	6.00255	15.3257	7.66284	5.68327	0.191571	1.85185	6.32184	13.3461	7.5
E01003949	305	346	640	433	146	143	142	327	214	70	162	204	313	219	76	1	0	0	1.0516	0.578866	0.230021	625	0.334225	22.74	45.465	19.0586	5.16648	40.2985	18.1401	41.74	21.3372	62.1408	44.46	31.9247	69.5357	82.3	0.5	0.427807	0	72.8342	6.84492	12.5668	5.40107	3.90374	0.213904	2.72727	7.05882	12.6203	6
E01003950	387	411	457	458	193	193	191	204	206	72	194	220	253	252	121	1	0	1	1.15686	0.652692	0.244129	734	0.3851	39.26	68.6717	33.0827	12.6566	56.015	31.7043	43.49	21.0195	65.9506	54.65	45.009	73.9234	77.9	0.5	0.314795	0	51.8363	5.77125	33.6831	18.3106	9.54879	0.472193	4.03987	8.13221	14.5331	7.5
E01003951	268	329	302	407	216	142	230	140	191	97	126	99	162	216	119	1	1	0	1.14934	0.657379	0.216369	398	0.261498	15.95	44.1331	17.6883	3.50263	40.6305	17.338	39.37	21.3178	57.4283	22.28	11.5957	43.6407	14.4	7.8	0.328515	0	71.8791	13.4691	8.6071	4.86202	3.08804	0.131406	6.83311	10.1183	14.389	6.5
E01003952	273	366	540	325	136	144	163	283	167	52	129	203	257	158	84	1	0	1	0.891891	0.492472	0.198038	480	0.292683	18.98	42.9191	16.6185	4.62428	38.2948	16.185	30.55	0.042674	61.0622	41.94	37.0481	51.7353	124.1	0	0	0	73.8415	6.09756	13.9634	3.53659	7.62195	0.0609756	3.59756	8.35366	12.9268	4.8
E01003953	269	466	782	409	156	139	191	377	190	66	130	275	405	219	90	1	0	1	1.09635	0.59742	0.250015	698	0.335255	22.01	53.1633	20	6.12245	47.0408	19.1837	31.65	0.148651	63.1525	43.13	38.5856	52.231	102.7	0.4	0.192123	0.240154	69.2123	7.25264	15.0336	4.51489	7.3487	0.912584	3.60231	6.8684	13.4006	6
E01003954	292	250	596	310	150	162	112	300	154	58	130	138	296	156	92	0	0	0	0.924813	0.512822	0.198494	531	0.33229	22.15	43.2836	19.2537	5.37313	37.9104	18.5075	30.31	0.130369	60.483	50.11	47.6146	55.1128	158.1	0.1	0	0	71.3392	4.69337	15.6446	5.38173	8.07259	0.876095	2.81602	4.19274	9.13642	5.3
E01003955	258	400	604	375	180	141	185	315	174	75	117	215	289	201	105	2	1	1	1.08888	0.606501	0.231269	624	0.343423	21.16	46.5937	22.0195	6.44769	40.146	20.8029	32.82	3.86727	61.7687	35.85	41.8739	23.7971	130.3	0.2	0.220143	0	68.3544	5.9989	16.1805	5.44854	7.70501	0.550358	2.03632	4.73308	8.97083	6.9
E01003956	306	294	652	310	123	136	134	330	135	63	170	160	322	175	60	1	1	0	0.884954	0.47689	0.19607	524	0.310979	18.4	41.9444	20	4.16667	37.7778	19.7222	30.99	0.452432	61.5342	38.05	38.5632	37.0271	145.9	0	0	0	73.2344	3.32344	15.9644	4.98516	8.96142	0.0593472	1.48368	3.85757	7.35905	5.6
E01003957	328	333	563	394	170	186	145	274	185	60	142	188	289	209	110	3	2	0	1.04344	0.584856	0.225898	551	0.308166	15.61	44.1176	18.4874	4.62185	39.4958	17.7871	31.71	1.82179	61.6053	33.69	41.3702	18.3312	105.9	1.6	1.45414	0	74.4966	5.08949	12.9195	4.5302	6.31991	0.391499	1.73378	3.63535	8.83669	6.2
E01003958	339	292	543	374	163	158	141	264	172	63	181	151	279	202	100	1	0	1	1.00597	0.561408	0.214443	696	0.40678	20.32	48.784	21.03	6.29471	42.4893	19.7425	31.41	0.979489	61.8406	48.13	48.113	48.1526	107.6	0.1	0	0	73.1151	5.72764	15.1373	7.01344	5.6692	0.467563	1.87025	4.20807	9.17592	5.9
E01003960	289	690	459	286	139	157	336	255	139	57	132	354	204	147	82	0	0	0	0.906642	0.49097	0.20811	565	0.303274	28.55	65.9269	28.5901	8.48564	57.4413	27.2846	35.07	3.34971	66.7895	54.07	43.795	74.6118	147	0	0	0	59.7424	10.789	19.5384	11.7552	4.72356	1.07354	5.63607	11.3795	19.9141	6.8
E01003961	388	504	474	437	242	190	245	241	229	98	198	259	233	208	144	2	1	1	1.33592	0.755282	0.267545	765	0.374083	46.76	80.0446	43.4783	14.1583	65.8863	41.1371	36.46	0.322356	72.5892	53.38	40.1811	79.7725	170.6	0	0	0	44.8411	7.38386	36.6259	24.1565	6.40587	1.36919	4.30318	10.4645	20.6846	10.9
E01003963	367	413	442	340	86	179	199	219	176	33	188	214	223	164	53	1	0	1	0.743718	0.400828	0.179252	652	0.395631	43.63	76.1329	40.0302	13.4441	62.6888	38.3686	38.25	0.325901	76.1684	61.53	48.2435	88.1144	277.4	0	0	0	35.983	15.3519	39.2597	26.2136	7.16019	0.910194	6.18932	12.5607	21.2379	7
E01003964	348	511	499	456	113	180	239	254	240	52	168	272	245	216	61	2	1	1	0.954105	0.520576	0.221775	640	0.332122	41.56	67.2603	35.3425	9.0411	58.2192	34.5205	35.68	0.992621	70.3697	61.61	46.0875	92.6607	43.5	0.9	0.62273	0	45.7187	8.8739	31.6035	20.7577	5.13752	0.674624	5.18941	12.1432	22.9372	6.9
E01003966	344	643	470	312	172	180	332	238	151	73	164	311	232	161	99	1	1	0	1.03808	0.568138	0.225086	780	0.401855	43.18	74.8993	36.1074	10.7383	64.1611	34.8993	35.72	0.595438	70.8515	62.22	45.2576	96.1299	189.7	0	0	0	43.8434	10.51	32.1999	22.4111	4.17311	1.23648	7.36734	15.0438	25.7084	7.5
E01003967	361	430	468	306	108	170	227	280	153	52	191	203	188	153	56	0	0	0	0.811859	0.437972	0.184167	512	0.306037	39.51	83.3333	46.1667	11.8333	71.5	44.5	40.41	2.40019	78.4226	55.42	47.4215	71.4058	288	0.9	0	0	32.2176	9.9223	46.9815	31.1417	6.69456	0.537956	3.88524	9.6832	24.3873	5.1
E01003968	339	335	349	304	114	162	172	161	152	47	177	163	188	152	67	0	0	0	0.769964	0.424234	0.168235	550	0.381679	33.1	81.5238	45.5238	13.1429	68.381	45.1429	41.87	8.15236	75.5816	35.4	32.9674	40.2614	270.4	0	0	0	25.4684	11.7974	50.2429	39.6253	5.75989	0.624566	4.30257	9.78487	19.3616	8.7
E01003969	285	583	520	361	109	141	293	271	209	43	144	290	249	152	66	0	0	0	0.869517	0.469495	0.207176	643	0.346071	34.77	65.9686	29.8429	6.5445	59.4241	29.0576	34.52	0.716253	68.332	64.57	49.6704	94.3722	65.4	0.4	0.269107	0	57.3197	8.55759	20.0753	10.549	4.52099	1.0226	7.80409	16.6846	26.5339	5.3
E01003970	332	352	308	376	118	166	175	152	175	44	166	177	156	201	74	2	2	0	0.812232	0.454669	0.179796	565	0.380215	31.11	83.247	41.7962	12.9534	70.2936	40.0691	39.6	3.60826	75.6003	32.3	33.1291	30.6526	74.2	0	0	0	37.2813	10.4307	44.5491	31.1575	5.92194	0.672948	3.36474	7.53701	18.3715	7.8
E01003971	526	405	426	332	120	270	200	194	158	56	256	205	232	174	64	2	1	1	0.879945	0.474903	0.196067	689	0.380873	29.75	81.25	42.9276	13.8158	67.4342	40.9539	41.57	1.06205	82.0824	38.32	30.4495	54.0626	284	0	0	0	28.2477	8.12604	51.6307	39.801	5.80431	0.995025	2.377	6.13599	16.2521	6.2
E01003972	341	419	462	343	89	166	187	253	188	37	175	232	209	155	52	0	0	0	0.76602	0.414104	0.182485	591	0.357316	30.28	69.3277	30.9524	9.94398	59.3838	29.972	36	1.78928	70.2063	52.88	53.6412	51.3476	227.2	0	0	0	44.1959	9.06892	37.7872	26.6022	5.01814	0.665054	4.35308	9.97582	21.1004	5.3
E01003973	334	374	510	300	132	146	189	248	142	49	188	185	262	158	83	3	0	3	0.857063	0.469322	0.191604	621	0.376364	36.93	73.4777	35.4533	10.6901	62.7876	34.3708	35.92	0.793534	71.0501	59.47	48.4609	81.4949	186.2	0	0	0	52.2424	8.12121	29.9394	18.7273	6.24242	0.727273	5.87879	12.9091	25.3939	8.1
E01003974	281	317	275	283	112	150	142	131	140	57	131	175	144	143	55	0	0	0	0.739211	0.408965	0.153921	452	0.356467	37.71	78.9366	41.9223	10.0204	68.9162	41.1043	38.48	1.49354	75.4698	45.77	42.8888	51.5439	227.2	0	0	0	33.3596	12.224	45.347	32.0978	6.70347	1.34069	2.76025	7.9653	19.164	8
E01003975	378	506	377	279	90	173	257	167	124	32	205	249	210	155	58	0	0	0	0.700068	0.373375	0.170674	541	0.331902	39.54	73.913	35.0825	13.0435	60.8696	34.3328	38.53	4.34013	72.7208	32.58	23.6931	50.3529	199.3	0	0	0	51.8405	6.38037	29.4479	18.4663	4.41718	1.28834	4.66258	10.184	18.1595	6.4
E01003976	306	674	581	278	116	169	332	298	142	47	137	342	283	136	69	0	0	0	0.860297	0.455534	0.208433	567	0.290026	30.17	64.738	26.4192	7.64192	57.0961	25.3275	36.68	3.33678	70.0295	51.45	32.0623	90.24	162.9	0	0	0	59.6419	9.51407	20.8184	13.2992	4.45013	1.48338	6.34271	11.6624	21.2788	5.3
E01003977	257	479	423	322	191	130	224	225	151	84	127	255	198	171	107	3	2	1	1.0614	0.594341	0.215236	541	0.323565	35.49	72.875	37.25	12.125	60.75	35.25	34.65	1.97664	67.3314	42.98	37.0096	54.9065	129.3	0	0	0	63.756	5.02392	19.7368	13.8158	2.51196	0.837321	4.60526	10.1077	18.8397	9.6
E01003978	261	686	544	266	83	121	327	265	136	32	140	359	279	130	51	2	1	1	0.729742	0.379111	0.189031	625	0.339674	24.23	65.0881	23.5683	7.81938	57.2687	21.9163	39.88	5.76872	73.9931	35.91	27.2704	53.192	132.9	0	0	0	61.8478	11.7935	17.0109	12.2283	2.71739	1.3587	6.73913	14.4022	23.4239	4.8
E01003979	226	559	518	315	166	111	233	268	188	65	115	326	250	127	101	1	0	1	1.00605	0.556726	0.218461	597	0.334641	33.71	61.6811	24.7219	8.28183	53.3993	23.3622	35.22	0.57608	69.8686	36.95	22.6276	65.5967	106.6	6.7	5.04484	0	59.1928	11.8274	20.5157	12.8363	4.4843	0.840807	5.1009	11.491	17.9933	10.4
E01003980	211	803	365	362	165	106	397	179	197	74	105	406	186	165	91	2	0	1	1.04057	0.572424	0.227474	727	0.381427	40.32	71.5466	35.3011	10.3896	61.157	34.3566	35.42	2.91642	67.9265	63.88	51.0177	89.6124	98.2	0.4	0	0	60.2308	10.1784	21.2487	14.2183	5.08919	0.314795	5.82371	13.851	20.8814	9.1
E01003981	164	733	396	259	123	77	337	221	136	58	87	396	175	123	65	2	1	1	0.824787	0.444415	0.189312	536	0.32	28.04	68.8312	28.1385	9.52381	59.3074	27.1284	39.88	4.31988	75.4326	44.51	23.4729	86.587	88	14	0	0	55.7015	17.3134	18.3284	12.2985	3.46269	1.25373	8.29851	13.8507	20.7761	5.7
E01003983	511	474	491	386	160	249	202	227	182	67	262	272	264	204	93	0	0	0	1.06027	0.581617	0.232222	728	0.36004	41.88	79.3151	42.7397	12.0548	67.2603	41.6438	39.57	4.79534	74.3446	60.08	50.7558	78.742	172.2	0	0	0	27.7943	6.33037	54.2532	37.4876	9.74283	0.939664	3.36301	8.40752	18.7933	7.4
E01003984	288	564	537	403	205	156	275	286	207	103	132	289	251	196	102	1	0	1	1.23809	0.686466	0.25247	791	0.396094	41.6	70.5607	34.9299	13.4346	57.1262	32.7103	35.8	1.9835	69.6077	48.58	25.8877	93.953	121.2	0.2	0	0	43.2649	7.46119	37.9069	21.5824	11.2669	0.250376	5.45819	12.7692	21.983	8.3
E01003986	255	294	278	246	162	118	134	125	127	54	137	160	153	119	108	1	1	0	0.822837	0.469786	0.164429	474	0.383806	45.82	80.51	44.9909	15.3005	65.2095	42.9872	37.01	4.50786	69.507	41.91	26.3314	73.07	68.5	0.4	0	0.404858	53.7652	8.90688	28.0972	19.0283	5.91093	1.05263	4.12955	10.0405	17.3279	10.6
E01003987	342	441	376	392	226	192	240	176	182	96	150	201	200	210	130	2	2	0	1.2115	0.686574	0.237242	623	0.350591	33.45	79.5756	40.5836	11.6711	67.9045	39.1247	35.3	2.53558	68.0744	25.56	4.42469	67.8196	129.4	0	0	0	58.7507	7.65335	26.9555	20.3714	3.88295	0.506472	3.60158	9.62296	15.3067	10.3
E01003988	463	518	536	454	222	219	272	274	236	113	244	246	262	218	109	0	0	0	1.35522	0.751162	0.271683	714	0.325581	40.41	79.0646	42.7617	12.9176	66.147	40.8686	38.57	5.37953	71.7671	54.27	38.9514	84.9012	56.7	0.3	0.273598	0	35.7045	6.61195	44.2772	30.0958	7.47834	1.04879	6.33835	15.0023	24.6238	7.5
E01003989	520	519	456	385	80	251	239	210	201	44	269	280	246	184	36	3	2	0	0.82759	0.43568	0.200704	701	0.357653	33.89	73.8889	34.8611	10.4167	63.4722	33.75	42.65	6.16187	79.1312	42.2	28.0663	70.4592	79.9	0	0	0	29.1837	5.96939	52.8061	35.2551	8.52041	1.68367	4.38776	10.9184	21.8367	4.9
E01003990	512	517	515	423	165	266	260	244	191	70	246	257	271	232	95	3	2	1	1.11109	0.609203	0.244833	763	0.35788	38.3	75.8127	36.9311	9.88296	65.9298	35.7607	40.87	8.92637	72.82	47.1	34.0995	73.1035	149.2	0.1	0	0	30.2064	7.6454	50.6567	32.1295	9.47467	1.17261	3.56473	9.24015	18.9024	7.5
E01003991	173	277	264	273	221	87	145	132	129	90	86	132	132	144	131	2	0	2	1.02656	0.594312	0.185342	535	0.442881	31.83	78.5331	44.0072	11.6279	66.9052	42.9338	33.95	1.05327	66.8533	29.12	15.2405	56.8748	153.1	0	0	0	51.6556	10.596	30.2152	19.2053	6.95364	0.57947	5.29801	9.93377	17.8808	12.1
E01003992	342	404	345	274	127	149	199	166	111	52	193	205	179	163	75	2	0	0	0.791092	0.434771	0.172553	535	0.358579	27.27	73.8983	38.3051	10	63.8983	37.2881	35.94	1.61918	70.2656	38.74	38.6981	38.8112	202.4	0	0	0	43.3646	6.03217	39.008	26.6756	6.63539	1.07239	4.55764	10.9249	19.6381	6.2
E01003993	431	405	433	326	118	224	197	205	145	46	207	208	228	181	72	0	0	0	0.83536	0.454868	0.190726	668	0.389959	32.67	78.0952	40.1587	11.2698	66.8254	38.8889	38.23	0.107185	76.3609	38.79	22.6426	71.0808	199.7	0	0	0	31.8155	7.18039	49.2703	33.3333	6.65499	0.81728	4.78692	9.92411	22.0665	7.8
E01003994	197	495	362	320	119	102	250	193	163	50	95	245	169	157	69	0	0	0	0.802651	0.44315	0.179221	591	0.395847	39.85	75.5627	38.2637	14.9518	60.6109	35.8521	36.17	0.0363729	72.3119	48.39	27.369	90.4174	105.7	1.7	0	0	52.6457	9.51105	25.2512	15.2043	4.95646	1.74146	5.1574	11.7883	20.8305	7.3
E01003995	225	328	381	328	122	104	162	199	175	57	121	166	182	153	65	0	0	0	0.816322	0.453684	0.173034	511	0.36922	34.57	67.4797	35.2304	11.6531	55.8266	32.9268	34.67	1.05693	68.2775	53.46	51.0369	58.3196	215.6	0	0	0	56.2139	4.84104	29.552	18.2803	6.6474	0.578035	2.81792	7.4422	14.5954	8.7
E01003997	208	386	287	256	82	110	187	134	122	32	98	199	153	134	50	0	0	0	0.600038	0.328025	0.139852	444	0.364233	35.8	63.7712	28.178	8.47458	55.2966	26.6949	33.65	0.439605	66.8661	56.69	39.1116	91.8504	159.6	0	0	0	53.1583	7.46514	27.2354	18.7859	5.82445	1.23052	4.67596	8.94176	15.3404	4.9
E01003998	146	356	402	294	133	76	201	225	161	60	70	155	177	133	73	0	0	0	0.819745	0.457183	0.171006	455	0.341848	32.81	63.6076	27.3734	7.59494	56.0127	26.5823	34.85	3.22956	66.4728	47.2	32.6588	76.2837	142.2	0	0	0	70.6236	5.10894	15.1014	11.2697	2.855	0.976709	3.38092	7.58828	15.7776	9
E01003999	266	390	420	271	95	129	208	229	131	30	137	182	191	140	65	0	0	0	0.680451	0.371013	0.161772	507	0.351595	27.97	69.7674	30.2326	10.4651	59.3023	28.4053	38.42	2.92832	73.9061	30.39	26.176	38.8301	164.1	0	0	0	54.4383	8.18308	25.5895	17.129	5.27046	1.38696	5.68655	12.552	20.111	6.7
E01004000	319	441	532	425	164	163	202	268	202	73	156	239	264	223	91	1	0	0	1.08095	0.599697	0.232916	615	0.326954	36.56	66.1502	35.5185	10.7271	55.4231	34.0882	33.82	1.63268	66.0121	36.95	34.6825	41.4845	115.9	0.4	0	0.15949	44.3913	4.99734	38.1712	16.9591	15.0452	0.744285	4.41255	10.6326	17.278	8.6
E01004001	388	364	420	378	188	203	184	186	164	80	185	180	234	214	108	0	0	0	1.08546	0.608691	0.220945	639	0.367664	36.15	74.5125	43.8719	14.7632	59.7493	42.3398	35.7	3.73288	67.6601	28.66	22.6145	40.7535	88.9	0	0	0	42.5777	5.46605	42.0023	21.5765	13.8665	0.517837	1.89873	5.06329	10.6444	10.9
E01004002	289	341	450	400	129	138	168	231	192	58	151	173	219	208	71	0	0	0	0.910053	0.505232	0.19839	475	0.295214	26.12	51.4867	25.3521	8.6072	42.8795	24.4131	42.25	22.048	62.4555	33.3	36.5394	26.8084	47.7	0.4	0	0	65.0715	4.97203	20.7582	7.08515	10.1927	0.435053	1.98881	4.90988	9.26041	6
E01004003	321	378	433	417	153	148	190	218	215	59	173	188	215	202	94	0	0	0	0.992598	0.556783	0.213285	623	0.36604	43.12	76.4238	39.6026	12.5828	63.8411	38.1457	37.49	6.27269	68.717	33.59	12.1283	76.5161	134.8	0.1	0	0	35.1939	6.34548	46.7685	23.678	13.5723	0.352526	3.11398	8.22562	17.1563	10
E01004004	404	705	724	475	191	215	365	415	240	82	189	340	309	235	109	2	2	0	1.30006	0.711409	0.291124	854	0.341737	39.94	71.0009	33.6763	10.7577	60.2432	32.0861	35.86	3.24002	68.4825	51.88	46.0461	63.5478	127.6	0.3	0	0.20008	46.6987	6.52261	36.9348	19.4878	11.7247	0.760304	4.60184	11.3245	20.4482	8.4
E01004005	499	497	604	406	217	228	252	317	215	101	271	245	287	191	116	5	2	2	1.30839	0.722402	0.267891	904	0.406658	52.01	78.6848	43.0839	15.6463	63.0385	41.2698	38.26	1.28195	75.2292	38.5	17.2808	80.9456	144.7	6.5	4.63338	1.57445	32.5686	7.1525	49.1228	28.8799	12.9105	0.809717	4.2735	10.7962	20.9627	10
E01004006	302	532	543	422	169	142	258	308	237	71	160	274	235	185	98	4	0	1	1.11009	0.616164	0.240703	654	0.332317	34.23	68.0052	36.5285	12.9534	55.0518	34.3264	34.45	1.77795	67.1234	44.91	37.6904	59.3482	130	0	0	0	48.1199	5.89431	36.687	16.565	14.4817	0.254065	5.69106	12.2967	21.2907	7.9
E01004007	297	322	280	258	104	153	177	127	95	40	144	145	153	163	64	1	0	1	0.662952	0.36604	0.146729	512	0.406027	28.58	77.2936	38.9908	13.9908	63.3028	36.9266	45.48	9.96757	80.9929	28.8	21.6935	43.0154	157.8	0	0	0	23.7113	8.00952	57.4148	36.0825	14.433	1.03093	3.17209	7.93021	15.0674	8.6
E01004008	457	543	514	479	148	227	296	247	229	60	230	247	267	250	88	2	2	0	1.08648	0.596375	0.246522	777	0.362915	41.04	75.8663	36.8812	11.1386	64.7277	35.6436	37.24	1.36042	73.1203	45.41	24.5916	87.0439	213.2	0.3	0	0	27.0901	10.5091	52.0785	33.3956	9.71509	0.700607	2.89584	8.54741	19.4302	7.8
E01004010	331	403	401	313	78	177	206	203	151	31	154	197	198	162	47	0	0	0	0.679632	0.365429	0.165023	533	0.349279	31.46	73.5441	37.4376	12.4792	61.0649	36.1065	36.33	3.78391	68.8841	44.21	16.5244	99.5717	118.7	0	0	0	31.7169	8.25688	44.692	25.2294	11.2058	1.63827	4.84928	11.4679	25.2949	6.2
E01004011	558	570	466	416	102	277	268	223	174	38	281	302	243	242	64	1	0	0	0.89442	0.478904	0.220735	731	0.346117	38.74	78.0387	36.326	12.5691	65.4696	34.8066	44.53	3.09323	85.9622	35.13	25.5605	54.2688	184.9	0	0	0	19.0341	8.99621	61.2689	40.9564	11.3163	1.23106	2.93561	7.48106	16.6667	6.4
E01004012	579	661	733	430	99	323	311	365	221	49	256	350	368	209	50	1	1	0	1.01441	0.528814	0.254211	798	0.318945	44.29	74.197	32.6552	10.2784	63.9186	31.9058	46.4	4.96558	87.8261	41.91	42.1082	41.5185	177.8	0	0	0	33.0536	8.11351	47.2422	31.9345	8.43325	1.23901	4.23661	10.0719	21.223	5.5
E01004013	372	432	406	348	98	187	207	171	146	50	185	225	235	202	48	0	0	0	0.794567	0.427292	0.183489	601	0.362923	29.81	78.2178	39.1089	10.7261	67.4917	37.2937	41.93	5.06554	78.7849	41.82	18.2075	89.0349	158.3	0	0	0	26.087	12.1981	50.4831	33.5145	10.8696	0.966184	4.10628	9.72222	17.4517	7.2
E01004014	385	444	480	307	168	212	210	234	152	79	173	234	246	155	89	3	2	1	1.01952	0.559918	0.212204	716	0.401345	37.65	80.2817	40.9859	14.0845	66.1972	38.4507	47.5	11.9079	83.0961	31.96	27.4541	40.9849	194.5	2.5	2.52242	0	27.5224	6.16592	56.3901	35.6502	13.0045	0.784753	4.14798	11.0426	22.926	8.4
E01004015	282	283	510	339	144	157	130	241	163	66	125	153	269	176	78	1	1	0	0.92551	0.512492	0.195181	459	0.294608	21.68	46.9565	21.3043	6.37681	40.5797	19.8551	32.48	1.83465	63.1307	45.72	32.7196	71.7355	27.2	0.6	0.256739	0.385109	72.0796	4.68549	15.7253	6.61104	6.29012	0.320924	1.86136	4.49294	9.24262	6.5
E01004016	524	454	686	482	203	254	212	320	228	95	270	242	366	254	108	0	0	0	1.33014	0.731594	0.281998	812	0.345679	26.93	54.2827	24.0899	7.06638	47.2163	23.5546	47.27	34.0842	60.4636	27.14	31.2976	18.8377	41.1	0.1	0.0851426	0	64.7084	4.8957	22.8608	6.85398	12.1328	0.0425713	2.34142	5.95998	11.92	5.9
E01004017	270	287	443	363	185	110	148	200	190	89	160	139	243	173	96	1	0	0	1.06872	0.600202	0.20819	438	0.282946	17.87	48.1659	18.3413	4.30622	43.8596	18.1818	34.37	7.36405	61.3724	33.66	32.6328	35.7223	43.5	2.1	0.581395	1.29199	75.8398	3.42377	13.8243	7.23514	4.32817	0.193798	1.61499	5.55556	10.6589	6.8
E01004018	361	329	649	400	166	177	152	327	186	65	184	177	322	214	101	0	0	0	1.07183	0.593847	0.233693	570	0.299213	15.6	39.8718	13.7179	3.07692	36.7949	13.2051	30.51	0.660801	60.3573	42.57	36.2807	55.1358	70.6	0.6	0.15748	0.419948	77.3753	3.62205	11.601	3.62205	6.24672	0.629921	2.62467	5.82677	9.71129	4.8
E01004019	498	536	653	518	114	273	249	323	243	47	225	287	330	275	67	4	3	1	1.05036	0.566695	0.255662	733	0.316085	31.35	60.1974	25.2193	7.34649	52.8509	24.2325	41.59	13.8937	69.2785	31.66	33.1793	28.6103	169.5	1.2	0	0	47.003	5.95084	37.2143	18.6718	12.2467	0.172488	2.84605	5.64899	12.0742	5.7
E01004020	419	355	494	338	124	227	166	225	160	58	192	189	269	178	66	4	4	0	0.890221	0.483506	0.196956	567	0.327746	35.9	67.5342	32.4658	10.5479	56.9863	32.3288	53.58	36.6801	70.4892	29.83	34.5001	20.5042	88.4	0	0	0	40.4624	6.30058	44.4509	25.2601	13.526	0.231214	3.17919	7.51445	15.7803	6.8
E01004021	263	499	825	383	139	130	240	391	186	56	133	259	434	197	83	0	0	0	1.03339	0.555763	0.243749	619	0.293504	21.21	50.6783	18.9922	5.03876	45.6395	18.2171	33.43	1.31523	65.5363	58.34	61.8921	51.2501	139	0.3	0	0	75.486	4.07776	13.6558	5.07349	6.97013	0.521574	2.13371	6.25889	14.0351	4.1
E01004022	350	753	760	394	226	184	363	398	190	97	166	390	362	204	129	0	0	0	1.36186	0.745432	0.295647	834	0.335884	33.23	70.4188	29.0576	8.11518	62.3037	27.9232	32.74	0.741503	64.7294	32.96	20.3174	58.2492	107	0.2	0	0.161095	65.2034	10.592	14.9819	10.2296	2.01369	0.684656	7.0882	14.9013	25.2517	7.8
E01004023	243	405	364	339	189	126	197	198	160	83	117	208	166	179	106	1	0	1	1.03823	0.587103	0.205956	535	0.347403	33.17	71.6927	37.9801	10.9531	60.7397	36.6999	34.71	3.84578	65.5725	35.48	23.382	59.6734	134.7	0	0	0	66.6883	8.76623	15.9091	9.74026	2.79221	0.779221	5.45455	11.2338	18.7662	10.2
E01004024	326	567	467	313	187	150	305	226	175	76	176	262	241	138	111	1	1	0	1.07209	0.59296	0.224338	690	0.370968	37.38	76.801	38.9499	11.7216	65.0794	38.3394	34.17	0.721301	67.6204	29.73	18.6812	51.815	154.5	1.9	1.82796	0	63.2258	6.50538	22.043	15.2688	2.68817	1.55914	11.0753	18.2796	27.2043	10.2
E01004027	260	747	614	364	87	119	357	346	207	40	141	390	268	157	47	3	0	3	0.855732	0.449329	0.218367	607	0.292954	32.65	61.9335	24.572	7.04935	54.8842	23.3635	37.9	4.84274	70.9582	42.42	20.8701	85.5261	68.5	0	0	0	60.666	9.36293	18.8707	12.4517	3.28185	0.675676	8.2529	16.3127	23.89	5
E01004028	304	458	482	307	100	159	207	243	166	47	145	251	239	141	53	0	0	0	0.789555	0.42418	0.183461	511	0.309509	39.18	70.547	35.4839	10.9397	59.6073	33.9411	35.58	0.261481	70.8972	49.5	41.0307	66.4477	137.8	0.5	0	0	59.4185	8.17686	24.2883	18.5342	2.48334	0.726832	4.23985	9.81224	17.02	6.7
E01004029	204	680	657	246	48	113	303	371	125	25	91	377	286	121	23	0	0	0	0.636848	0.318416	0.179781	467	0.254496	17.41	51.6484	15.2625	3.5409	48.1074	14.5299	38.38	13.039	63.7256	20.97	16.0674	30.7855	170.4	0	0	0	61.0899	21.9074	7.79292	4.95913	1.14441	1.85286	11.1172	24.3052	37.2207	2.8
E01004030	148	422	404	361	122	69	189	221	190	59	79	233	183	171	63	0	0	0	0.850845	0.472717	0.184724	447	0.306795	27.09	65.5647	30.5785	7.85124	57.7135	29.2011	36.02	0.361373	71.6881	20.06	13.0982	33.9829	155.2	0	0	0	70.2128	8.99108	13.1091	9.26561	2.47083	0.617708	5.4221	12.6287	19.8353	7.3
E01004031	339	736	492	335	158	165	356	232	163	69	174	380	260	172	89	0	0	0	1.03311	0.559337	0.232611	601	0.291748	26.84	64.3182	25.9091	6.36364	57.9545	25	35.7	5.69698	65.706	37.78	18.8472	75.6378	48.3	1.2	0	0.825243	56.9903	17.1845	15.6796	11.4078	2.03883	1.5534	9.17476	20.0971	29.3204	6.6
E01004032	163	689	536	261	46	93	341	282	142	21	70	348	254	119	25	0	0	0	0.600222	0.303489	0.168567	360	0.212389	11.71	48.1793	11.3445	1.68067	46.4986	11.0644	41.78	21.778	61.7893	14.21	6.66154	29.2969	124.2	0.1	0	0	61.5929	26.9027	3.59882	2.59587	0.530973	2.0059	13.2743	26.6667	39.823	2.1
E01004033	251	422	400	291	155	131	224	190	145	60	120	198	210	146	95	3	3	0	0.894288	0.498428	0.188694	461	0.303489	33.46	74.1059	37.4821	11.1588	62.9471	36.1946	38.44	7.19142	69.6943	39.23	25.3849	66.9301	104.5	0.4	0.263331	0	56.9454	11.3232	24.6873	18.7623	3.94997	0.394997	4.73996	12.8374	21.8565	10.6
E01004034	319	428	373	273	148	152	204	180	134	72	167	224	193	139	76	0	0	0	0.892981	0.490856	0.184238	553	0.358858	30.72	72.7559	33.3858	9.44882	63.3071	32.4409	35.53	5.82447	65.2364	39.86	22.3323	74.9185	116.7	0	0	0	62.8812	7.26801	21.4147	17.9104	1.36275	1.68722	6.4244	13.303	22.9072	8.2
E01004035	330	398	371	331	192	175	186	177	151	88	155	212	194	180	104	0	0	0	1.06383	0.597069	0.210067	600	0.369914	41.1	78.6026	40.6114	12.5182	66.0844	38.8646	37.97	6.70828	69.2217	33.53	20.0753	60.4249	72.3	1.8	1.78792	0	57.4599	7.33662	25.894	20.0986	3.08261	1.66461	7.15166	13.5635	21.27	11.1
E01004036	488	546	538	296	146	252	242	258	147	58	236	304	280	149	88	1	1	0	0.967641	0.521733	0.21935	668	0.331678	36.4	77.7916	33.4988	10.4218	67.3697	31.6377	35.38	1.29008	69.4639	57.43	45.0883	82.1072	207.8	0	0	0	49.3545	11.8669	29.4439	20.2085	3.92254	0.744787	5.85899	14.4985	26.1668	5.5
E01004037	371	560	631	311	80	194	260	331	169	42	177	300	300	142	38	0	0	0	0.798137	0.413994	0.199925	585	0.299539	30.91	72.2096	31.2073	9.90888	62.3007	29.9544	36.7	2.97998	70.4144	45.58	34.1766	68.373	131.7	0	0	0	56.7844	7.37327	25.0896	18.2284	2.66257	0.972862	6.91244	15.7706	29.3907	5.6
E01004038	544	691	669	385	51	254	304	323	165	19	290	387	346	220	32	0	0	0	0.783839	0.395404	0.222308	709	0.302991	29.81	68.6957	29.0217	8.15217	60.5435	27.9348	36.84	6.77386	66.9045	33.41	17.6874	64.8581	109	0	0	0	51.1538	11.2393	25.4701	15.5556	5.12821	1.15385	5.34188	13.2051	23.5043	4
E01004039	256	583	379	281	69	141	300	207	143	30	115	283	172	138	39	0	0	0	0.643506	0.339478	0.16308	485	0.309311	27.37	65.0869	27.9621	8.84676	56.2401	26.5403	38.15	6.49501	69.7958	44.89	30.3185	74.0455	183.2	0	0	0	51.9133	15.7526	19.4515	13.2015	3.18878	1.78571	8.09949	17.4107	30.9311	6.1
E01004040	423	451	377	399	130	234	233	174	152	60	189	218	203	247	70	0	0	0	0.923298	0.506834	0.205491	647	0.363483	45.5	80.7353	47.6471	14.7059	66.0294	44.8529	42.18	3.07965	81.2784	64.11	46.6649	98.9956	161.5	0	0	0	35.7865	6.06742	46.8539	32.809	4.26966	1.46067	2.58427	9.10112	19.2697	7.5
E01004041	343	415	402	378	122	186	197	213	193	61	157	218	189	185	61	1	0	0	0.895404	0.492068	0.195566	533	0.321084	35.29	78.1116	40.2003	13.3047	64.8069	37.6252	40.27	7.16754	73.3736	56	46.506	74.973	216.1	0	0	0	50.9639	8.49398	28.3133	19.1566	3.61446	1.14458	3.61446	8.37349	18.9759	8
E01004042	251	455	377	392	237	131	218	201	186	94	120	237	176	206	143	2	2	0	1.22422	0.700811	0.239334	740	0.432243	43.35	77.6903	43.9633	15.8793	61.811	40.9449	32.22	0.240283	64.1993	33.06	17.306	64.5784	115.8	0.1	0.116822	0	70.3271	5.43224	17.465	11.6238	2.80374	0.584112	4.96495	10.514	18.2243	12.7
E01004043	176	365	332	311	182	86	181	178	156	73	90	184	154	155	109	1	0	0	0.960776	0.548055	0.189533	483	0.353587	34	68.1135	32.2204	9.51586	58.5977	31.2187	33.91	3.77814	64.0403	37.53	21.0039	70.5792	114.3	0.8	0.292826	0.512445	79.6486	4.24597	10.5417	6.88141	1.90337	0.439239	4.5388	9.0776	14.6413	8.9
E01004044	300	361	334	289	117	173	182	146	154	50	127	179	188	135	67	1	1	0	0.769595	0.424496	0.166014	526	0.375446	41.21	73.9209	34.7122	13.1295	60.7914	32.7338	38.41	4.94737	71.8783	45.73	33.3575	70.4892	199.3	0.5	0.499643	0	50.9636	10.4925	29.9072	23.4118	3.85439	0.214133	2.92648	7.06638	15.132	8.3
E01004045	401	340	407	305	65	202	159	176	143	25	199	181	231	162	40	1	0	0	0.635657	0.337434	0.158238	575	0.378788	29.44	71.5474	31.2812	7.8203	63.7271	30.9484	40.97	5.49196	76.4384	35.99	29.3444	49.2919	243.7	0	0	0	27.9974	6.78524	54.5455	31.6206	13.307	0.263505	3.88669	8.76153	18.5771	4.9
E01004046	283	318	607	302	123	138	152	295	124	58	145	166	312	178	65	0	0	0	0.856268	0.463264	0.191239	479	0.293325	24.41	46.7359	16.3205	4.74777	41.9881	15.8754	34.2	5.58355	62.8174	39.64	34.1519	50.6102	110.6	0.5	0.122474	0.367422	64.9112	5.26638	19.4734	7.34844	8.63442	0.061237	1.89835	5.20514	11.6963	6.1
E01004047	384	381	375	332	123	204	177	168	144	51	180	204	207	188	72	0	0	0	0.834603	0.459055	0.184949	601	0.376803	32.02	75.1236	37.2323	11.6969	63.4267	35.5848	42.78	17.8676	67.6998	47.68	44.1592	54.7322	157.6	0	0	0	35.8621	10.5329	39.5611	25.5172	9.15361	0.752351	4.38871	10.4702	19.6238	7.5
E01004048	289	374	506	316	102	135	163	218	124	35	154	211	288	192	67	0	0	0	0.755944	0.41003	0.181204	517	0.325772	21.2	50.0775	22.9457	5.42636	44.6512	22.4806	42.29	21.5396	63.033	32.85	19.2859	59.9843	39.3	0	0	0	60.8066	8.50662	21.5501	12.0983	6.17517	0.189036	2.6465	7.05734	16.4461	6.6
E01004049	334	657	356	246	79	169	303	155	104	34	165	354	201	142	45	0	0	0	0.664653	0.346453	0.168415	569	0.340311	24.04	64.1026	25.641	7.49507	56.6075	24.0631	42.34	12.5598	72.1181	38.65	35.1192	45.707	155.8	20.3	0	0	41.0287	14.8325	33.9713	20.0957	7.53589	0.538278	9.92823	16.3876	25.5981	4.5
E01004050	206	370	465	340	94	98	185	247	172	43	108	185	218	168	51	0	0	0	0.752246	0.410497	0.173838	417	0.282712	18.31	47.8528	15.0307	3.22086	44.6319	14.4172	40.26	14.6344	65.8769	38.91	29.1153	58.5057	79.9	0.2	0	0	74.5763	3.9322	12	6.98305	2.37288	2.16949	3.11864	7.86441	13.4237	3.7
E01004051	203	278	473	293	136	103	136	244	148	55	100	142	229	145	81	1	1	0	0.831364	0.463593	0.176352	406	0.293565	14.45	40.9462	12.0718	2.44698	38.4992	12.0718	39.28	18.1874	60.367	40.62	25.5011	70.8667	91.5	5.9	0	0	74.9819	7.44758	11.0629	6.5799	2.74765	0.144613	5.20607	9.61678	15.9798	3.7
E01004052	260	424	596	316	170	131	197	309	149	75	129	227	287	167	95	1	1	0	1.02605	0.565522	0.217919	567	0.321065	27.83	45.1128	19.4236	4.38596	40.7268	18.2957	39.78	14.3783	65.1768	40.76	27.0677	68.1554	102.1	0.4	0	0	68.8562	7.47452	15.6285	5.43601	8.0974	0.339751	4.19026	7.41789	14.949	6.6
E01004053	183	545	707	308	93	102	264	397	161	46	81	281	310	147	47	0	0	0	0.817243	0.430616	0.201433	450	0.245098	12.41	40.3649	10.0342	2.16648	38.1984	9.80616	41.82	20.8961	62.7531	17.97	7.83674	38.2329	124.5	0.3	0	0	72.4946	15.1961	2.88671	1.96078	0.381264	0.980392	7.24401	16.6667	29.4662	3.1
E01004054	172	491	676	257	60	87	261	381	127	29	85	230	295	130	31	0	0	0	0.647894	0.332468	0.171545	344	0.207729	13.22	38.8747	9.59079	1.53453	37.3402	9.33504	49.17	37.8964	60.4442	15.6	11.8868	23.0274	134.3	0.1	0	0	72.7053	16.0628	4.40821	2.77778	1.02657	0.966184	9.29952	20.1691	34.9034	2.4
E01004055	229	282	279	355	146	109	146	140	146	66	120	136	139	209	80	0	0	0	0.864925	0.490883	0.174383	480	0.371805	32.94	74.4639	45.0292	12.6706	61.7934	44.0546	39.99	14.4857	65.488	18.44	2.04529	51.2306	65.6	0	0	0	72.7343	5.96437	15.9566	8.83036	3.64059	0.232378	2.32378	4.72502	8.67545	11.9
E01004056	239	719	642	331	134	118	358	339	164	58	121	361	303	167	76	0	0	0	0.970169	0.518861	0.230081	633	0.306538	24.57	57.064	24.6137	6.51214	50.5519	24.1722	52.86	38.4997	67.2271	16.78	11.9243	26.4768	110.1	0.2	0	0.193705	71.1864	11.6707	9.73366	6.2954	1.88862	1.1138	8.08717	17.4334	28.8136	6.8
E01004057	208	434	428	350	80	103	204	206	171	40	105	230	222	179	40	0	0	0	0.719763	0.388483	0.171833	416	0.277333	19.3	56.1377	22.1557	3.89222	52.2455	21.8563	41.15	16.1519	66.1481	10.17	7.97176	14.5698	61.6	0.8	0.333333	0	68.7333	12.4667	12.2	7.8	2.33333	0.333333	6.86667	16.1333	25.2667	5.7
E01004058	116	599	693	253	38	57	302	394	155	22	59	297	299	98	16	1	1	0	0.599682	0.299302	0.169469	350	0.206004	10.52	39.6491	7.1345	0.935673	38.7135	7.01754	43.31	22.2475	64.3823	19.62	23.5312	11.8096	121.1	0	0	0	74.2201	17.3043	3.06062	1.8246	0.882872	0.824014	10.4768	20.3061	34.4909	0.8
E01004059	78	719	485	176	29	42	335	278	106	16	36	384	207	70	13	0	0	0	0.470254	0.228949	0.141213	297	0.199731	13.97	47.1299	7.85498	1.51057	45.6193	7.85498	43.54	20.0168	67.0717	17.56	14.5093	23.6677	47.4	0	0	0	64.5595	26.967	3.16073	1.47949	0.605245	0.537996	12.4412	25.6893	41.9637	1.1
E01004060	329	561	500	320	191	166	292	244	150	77	163	269	256	170	114	2	1	0	1.08865	0.602224	0.23012	599	0.315097	38.52	68.6624	28.4076	9.17197	59.4904	26.7516	39.78	13.5196	66.0491	53.02	45.5141	68.0205	194.4	3.8	3.84008	0	57.1804	12.1515	20.9363	13.677	4.0505	0.368227	7.20673	15.4129	23.9874	7.5
E01004061	243	415	603	355	134	133	190	304	163	57	110	225	299	192	77	1	0	1	0.929634	0.508806	0.210156	501	0.286286	26.32	50.5181	19.6891	5.95855	44.5596	19.3005	35.47	6.63448	64.3135	44.82	28.1422	78.1703	83.8	0.1	0	0.114286	63.7143	6.57143	20.3429	8.4	8.57143	0.628571	3.94286	7.31429	14.8571	5.9
E01004062	396	454	624	310	201	205	215	320	158	87	191	239	304	152	114	0	0	0	1.15671	0.63726	0.239796	774	0.389924	34.57	68.0723	33.3735	11.9277	56.1446	31.5663	36.07	2.73544	69.4067	44.75	26.6832	80.8985	119.4	2.7	2.67003	0	48.5139	12.0907	31.2343	17.5819	8.4131	0.403023	4.03023	9.82368	21.6625	9.3
E01004063	271	442	666	384	196	143	214	369	192	75	128	228	297	192	121	1	1	0	1.16092	0.648006	0.248049	718	0.366514	36.62	56.5525	28.0992	7.91027	48.6423	27.6269	33.54	2.93547	64.1424	53.03	34.0319	91.0311	111.4	1.6	0	1.37825	60.388	4.74732	26.5442	10.0562	11.5875	0.71465	1.88872	6.12557	12.1491	8.3
E01004064	440	441	528	381	185	225	191	263	182	83	215	250	265	199	102	4	2	1	1.13983	0.630479	0.238829	708	0.358481	33.51	69.9257	36.0149	12.2525	57.6733	34.7772	34.07	1.63793	66.5106	41.48	25.4736	73.4928	120.6	0.1	0.101266	0	45.4684	6.32911	37.2658	19.6456	11.0886	0.708861	3.94937	8.65823	17.3671	9.4
E01004065	269	295	556	289	116	118	142	273	143	51	151	153	283	146	65	0	0	0	0.806189	0.438329	0.179364	504	0.330492	23.51	44.8	18.88	5.12	39.68	18.72	32.15	1.37971	62.925	34.94	38.8641	27.0813	135.8	0.7	0.262295	0.393443	66.8852	3.7377	20.9836	7.67213	9.70492	0.590164	3.14754	6.42623	11.9344	5.1
E01004066	462	545	554	476	122	229	265	253	230	62	233	280	301	246	60	1	0	1	1.0397	0.56049	0.240795	755	0.349699	36.87	61.2559	28.1991	10.3081	50.9479	26.1848	36.2	6.76073	65.6452	58.83	42.7538	90.9945	151.4	0	0	0	47.2904	7.27189	34.6457	18.8513	9.77304	1.11163	4.21491	8.38351	15.5164	6.6
E01004067	429	513	631	433	159	230	271	326	197	64	199	242	305	236	95	2	1	0	1.10638	0.605524	0.250376	816	0.376905	38.76	77.7377	35.8604	10.4693	67.2684	34.657	34.74	1.26127	68.2096	54.95	33.2326	98.3831	93.1	0.8	0	0	29.9769	12.4711	48.0831	31.5935	9.23788	0.877598	7.20554	15.3811	28.1755	6.5
E01004068	420	402	511	409	305	208	189	253	167	138	212	213	258	242	167	1	0	0	1.52803	0.867619	0.284579	766	0.374206	37.14	73.9445	38.7214	11.4596	62.4849	37.5151	34.79	3.37317	66.1978	34.14	15.4873	71.437	109.2	3.6	3.27308	0.097704	40.0098	8.25598	44.1133	21.5926	15.8769	0.48852	2.49145	7.18124	14.4602	11.2
E01004069	327	241	277	409	183	177	131	132	197	83	150	110	145	212	100	0	0	0	1.04139	0.595636	0.199866	323	0.224774	10.86	30.1811	7.04225	1.81087	28.3702	7.04225	31.88	9.47377	54.2762	25.2	8.73041	58.1526	15.7	3.5	0	0	80.167	9.74252	2.71399	0.974252	0.695894	0.556715	3.13152	4.73208	7.58525	2.4
E01004070	399	342	513	512	219	208	166	234	246	91	191	176	279	266	128	0	0	0	1.30257	0.73768	0.264338	558	0.281108	19.4	45.5712	19.3838	5.39153	40.1797	17.9718	32.49	9.03688	55.9411	33.17	31.4288	36.6629	61.7	0	0	0	78.539	4.83627	9.42065	3.67758	4.18136	0.352645	2.16625	4.48363	8.66499	4.2
E01004071	300	306	467	340	166	152	146	233	154	71	148	160	234	186	95	1	1	0	0.980431	0.548571	0.202108	535	0.338822	22.43	53.3937	25.3394	5.58069	47.813	24.736	34.26	5.65672	62.8711	31.08	25.2211	42.8077	125.7	0.4	0.443319	0	70.6143	5.8898	16.7828	7.02977	6.45978	0.379987	2.15326	5.19316	11.3996	6.7
E01004072	387	270	436	487	158	196	121	209	235	75	191	149	227	252	83	0	0	0	1.07667	0.60478	0.223601	450	0.258918	12.76	35.1702	10.2107	3.07942	32.0908	10.2107	29.86	2.98873	56.7344	34.17	24.3224	53.8509	61.7	0.7	0.632911	0.0575374	80.9551	5.6962	6.50173	2.41657	2.53165	0.345224	1.20829	3.16456	6.21404	4.5
E01004073	428	296	582	448	177	222	139	288	211	75	206	157	294	237	102	1	0	1	1.14069	0.63623	0.241009	491	0.254272	13.77	38.3152	12.3641	2.30978	36.0054	11.9565	33.4	8.65901	58.1439	29.22	30.7429	26.1716	96.7	0	0	0	81.305	5.12688	8.33765	3.00363	3.62506	0.207147	1.81253	4.6608	8.85552	3.7
E01004074	448	316	442	458	219	243	151	211	218	87	205	165	231	240	132	1	1	0	1.24339	0.70664	0.248941	440	0.23367	15.67	34.5483	12.5198	2.06022	32.4881	12.3613	29.93	2.84433	57.0078	30.52	14.8507	61.8612	53.3	0.8	0	0	80.085	6.10728	5.84174	2.01806	2.92087	0.796601	1.16835	3.39883	7.43494	4.2
E01004075	476	229	408	504	232	227	111	193	240	109	249	118	215	264	123	0	0	0	1.33033	0.757274	0.253529	434	0.234721	9.93	26.6362	5.47945	0.913242	25.723	5.17504	25.51	3.50059	47.5151	33.4	19.6805	60.8346	31.4	0	0	0	86.2088	5.192	2.48783	0.594916	1.24392	0.48675	1.56842	3.73175	6.11141	3.3
E01032564	350	270	291	270	131	187	111	130	114	60	163	159	161	156	71	0	0	0	0.784947	0.436916	0.1605	535	0.407774	40.18	70.8661	37.2047	8.46457	62.4016	36.4173	34.13	5.66745	62.5826	23.18	21.8014	25.9243	86	0	0	0	59.8323	8.00305	21.4177	10.6707	7.69817	0	2.3628	5.4878	10.8994	8.5
E01032565	321	244	329	286	212	181	101	156	135	76	140	143	173	151	136	0	0	0	1.02666	0.590979	0.195543	505	0.362787	42.12	74.5342	41.4596	11.1801	63.354	40.2174	36.36	10.0745	62.6464	33.65	32.0257	36.9085	64.4	0	0	0	60.4885	6.17816	19.6121	7.04023	6.03448	0.574713	1.14943	2.80172	7.18391	12.3
E01032579	265	427	392	312	64	144	196	205	165	31	121	231	187	147	33	1	0	1	0.641299	0.342378	0.158038	517	0.35411	39.16	69.6203	32.0675	10.6892	58.9311	30.661	35.33	0.321648	70.3399	44.24	30.0021	72.7043	83.5	0	0	0	44.6575	14.726	31.4384	21.1644	7.05479	0.0684932	4.86301	11.9863	22.5342	7.4
E01032582	228	610	527	361	167	115	313	309	205	80	113	297	218	156	87	1	0	0	1.07223	0.589737	0.229388	700	0.369783	33.22	66.7391	28.2609	6.52174	60.2174	27.6087	34.84	0.748723	68.94	53.9	41.3406	79.0225	59.6	0	0	0	58.3201	15.2139	17.6968	10.4068	4.49023	0.686741	7.97676	16.0063	23.719	7.4
E01032583	167	596	445	274	105	85	248	255	142	48	82	348	190	132	57	1	1	0	0.767265	0.41403	0.180562	573	0.361059	27.37	69.4099	29.1925	9.62733	59.7826	27.6398	37.47	0.829011	74.1155	47.72	39.1001	64.9638	104.4	15.4	0	0	66.4146	12.6024	13.4216	10.523	1.82735	0.693132	9.07372	14.9338	21.6131	6.2
E01032584	176	419	305	287	95	96	220	163	141	51	80	199	142	146	44	0	0	0	0.692075	0.378379	0.15222	455	0.354914	27.21	63.0849	27.383	8.66551	54.4194	26.1698	36.32	1.44734	71.1886	48.62	34.6951	76.4772	147.7	0.5	0	0	53.9002	13.2605	23.791	15.4446	2.73011	0.702028	4.60218	9.51638	16.6927	6.8
E01032637	55	493	549	131	19	25	255	321	78	10	30	238	228	53	9	0	0	0	0.37821	0.179825	0.117057	216	0.173216	8.79	43.5257	5.30421	0.624025	42.9017	5.30421	33.96	2.17322	65.7425	36.75	25.8942	58.4613	311	13.4	0	0	76.5838	15.1564	2.56616	1.84443	0.160385	0.481155	16.9206	26.7041	36.3272	0.7
E01032638	60	297	504	256	42	31	153	290	149	25	29	144	214	107	17	1	1	0	0.514031	0.270898	0.130556	207	0.178602	7.36	40.2757	5.0536	0.612557	39.6631	5.0536	31.87	0.496669	63.2397	19.3	17.6136	22.6837	285.5	0	0	0	85.0733	9.14582	0.949094	0.431406	0.517688	0.69025	6.81622	16.6523	26.8335	1.2
E01032639	159	718	470	209	87	89	360	296	115	28	70	358	174	94	59	0	0	0	0.661127	0.348376	0.171106	546	0.332319	32.07	71.0756	24.4186	5.6686	65.407	23.6919	35.27	0.755222	69.7813	49.08	24.2962	98.6364	184.4	8.2	0	0	60.4382	15.4595	16.0073	9.79915	4.2605	1.52161	11.8685	20.633	29.4583	4.8
E01032640	64	347	575	233	29	40	191	351	150	19	24	156	224	83	10	0	0	0	0.483647	0.247327	0.131241	216	0.173077	8.79	35.5655	6.10119	0.446429	35.119	6.10119	33.96	2.17322	65.7425	36.75	25.8942	58.4613	282.4	0	0	0	78.766	11.2179	3.36538	1.12179	0.160256	0.88141	10.2564	22.9968	30.4487	1.1
E01032646	137	555	601	225	51	67	310	382	127	23	70	245	219	98	28	2	2	0	0.580031	0.295837	0.157974	399	0.254302	16.86	54.8168	12.483	4.20624	50.6106	12.076	38.78	1.46372	76.0918	33.8	15.582	70.2212	127.7	0	0	0	69.6622	10.325	11.2173	7.45698	1.84831	0.828553	7.26577	17.782	27.2148	3.1
E01032719	171	361	361	220	98	103	184	218	137	41	68	177	143	83	57	0	0	0	0.647768	0.355922	0.142959	402	0.331957	32.07	79.9358	34.8315	10.7544	69.1814	33.2263	35.27	0.755222	69.7813	49.08	24.2962	98.6364	291.8	0	0	0	47.2337	15.1941	25.7638	17.5888	4.04624	1.65153	10.6524	20.8918	31.6268	7.4
E01032720	293	648	472	236	83	170	322	259	138	41	123	326	213	98	42	0	0	0	0.711266	0.369739	0.175832	641	0.370092	34.13	73.862	30.1028	6.90162	66.9604	28.6344	41.91	0.922672	82.8898	55.28	33.0202	99.7849	101.9	4.4	0	0	37.3557	18.9376	30.1386	20.4965	4.96536	1.21247	9.41109	17.4942	26.6744	5.7
E01032722	294	677	565	389	208	136	334	303	201	79	158	343	262	188	129	0	0	0	1.21517	0.675643	0.26186	776	0.363807	37.59	67.0601	32.5107	10.8369	56.2232	31.2232	38.31	3.13645	73.4757	66.97	53.8509	93.2172	108.5	0.1	0.0468823	0.0468823	56.7745	9.61088	24.8008	15.0961	4.87576	0.562588	6.18847	12.8926	20.7689	7.2
E01032803	115	544	521	133	18	63	285	310	80	9	52	259	211	53	9	1	1	0	0.385777	0.182029	0.1207	338	0.253944	16.86	53.3435	11.7021	3.03951	50.304	11.5502	38.78	1.46372	76.0918	33.8	15.582	70.2212	220.4	0	0	0	68.7453	12.9977	8.33959	5.03381	2.32908	1.57776	7.13749	18.4823	27.5733	2
E01032805	552	697	592	529	181	282	318	282	262	86	270	379	310	267	95	0	0	0	1.31426	0.717148	0.292209	960	0.376323	41.82	73.5106	39.8936	14.8936	58.617	37.0213	41.83	0.848583	82.8129	46.09	25.7288	86.799	146.2	0.5	0.352803	0	38.9259	9.21207	40.6507	23.4418	11.4465	0.705606	3.60643	9.56488	19.2474	8.2
E01032834	50	284	503	250	43	25	157	296	151	20	25	127	207	99	23	0	0	0	0.499811	0.265299	0.128154	202	0.178761	7.36	39.6396	5.55556	0.900901	38.7387	5.40541	31.87	0.496669	63.2397	19.3	17.6136	22.6837	321	0.7	0	0	80.885	9.64602	3.36283	2.0354	0.530973	0.353982	9.46903	19.7345	27.9646	1.4
E01033207	252	411	432	402	211	148	215	247	223	95	104	196	185	179	116	1	0	1	1.18635	0.672515	0.232481	495	0.289813	35.14	68.5379	36.6841	11.3577	57.1802	35.248	35.32	2.02926	68.6064	69.11	59.2194	88.9011	70.7	4.3	0	0	61.9438	5.26932	23.7119	12.0023	7.55269	1.11241	3.45433	8.8993	17.6815	11.9
E01033208	217	559	638	286	23	117	273	371	172	12	100	286	267	114	11	0	0	0	0.566264	0.281892	0.166539	499	0.289611	35.14	51.9646	16.9941	4.42043	47.5442	15.8153	35.32	2.02926	68.6064	69.11	59.2194	88.9011	344.6	0	0	0	57.516	16.1927	13.697	6.9646	4.99129	3.4823	11.8979	22.3447	34.5328	3.7
E01033320	256	312	470	326	132	130	143	239	160	59	126	169	231	166	73	0	0	0	0.864785	0.47881	0.185335	512	0.342246	25.17	56.7442	25.8915	5.89147	50.8527	25.2713	31.07	0.389079	61.7483	38.1	45.4535	23.4052	102	2.2	0	1.87166	48.9305	10.1604	30.5481	10.2941	16.2433	0.534759	4.67914	11.2968	19.4519	7
E01033322	184	350	526	166	41	96	145	305	90	15	88	205	221	76	26	0	0	0	0.461639	0.235036	0.12676	434	0.342541	25.17	65.8249	22.2222	5.89226	59.9327	21.7172	31.07	0.389079	61.7483	38.1	45.4535	23.4052	181	2.3	2.05209	0	54.3015	13.5754	23.5201	8.99763	11.4444	0.47356	4.49882	12.865	24.9408	4.8
E01033324	254	409	401	350	183	126	175	205	154	85	128	234	196	196	98	2	2	0	1.04519	0.58702	0.210302	437	0.273638	26.67	61.5265	31.9315	8.72274	52.8037	31.3084	31.51	0.832634	62.1929	41.28	26.2546	71.328	89	0	0	0	60.1127	7.82718	22.417	10.8954	9.01691	0.563557	2.5047	6.63745	12.0225	7
E01033325	65	510	578	45	7	38	268	375	24	2	27	242	203	21	5	0	0	0	0.280832	0.12031	0.101292	330	0.273859	26.67	73.9377	15.1558	2.40793	71.5297	14.8725	31.51	0.832634	62.1929	41.28	26.2546	71.328	198.2	0	0	0	63.8174	26.1411	3.90041	3.07054	0.829876	0.829876	12.8631	29.9585	44.1494	1.5
E01033327	206	447	502	243	129	103	224	271	130	59	103	223	231	113	70	1	1	0	0.820535	0.445959	0.17931	617	0.40406	32	62.0029	24.8895	6.92194	55.081	23.4168	32.85	0.638513	65.0582	58.03	48.3177	77.4496	46.9	1.3	1.30976	0	53.0452	14.0144	22.2004	8.44794	8.97184	1.6372	8.25147	16.6994	29.9935	7
E01033341	302	346	356	227	72	157	158	188	111	34	145	188	168	116	38	3	1	0	0.587663	0.313224	0.138684	527	0.404451	32	65.1543	29.5826	9.07441	56.0799	27.9492	32.85	0.638513	65.0582	58.03	48.3177	77.4496	102.2	0.4	0.306984	0.076746	41.0591	14.8887	28.703	10.6677	9.97698	0.613968	6.06293	15.119	27.9355	5.8
[truncated: 6 more columns]

## Sheet: Variable Dictionary
VARIABLE NAME	VARIABLE DESCRIPTION
LSOA CODE 2011	Lower Super Output Area ID
Pop_0_14	Number of usual residents aged 0 to 14 years
Pop_15_29	Number of usual residents aged 15 to 29 years
Pop_30_44	Number of usual residents aged 30 to 44 years
Pop_45_64	Number of usual residents aged 45 to 64 years
Pop_65_plus	Number of usual residents aged 65+ years
Pop_M_0_14	Number of male usual residents aged 0 to 14 years
Pop_M_15_29	Number of male usual residents aged 15 to 29 years
Pop_M_30_44	Number of male usual residents aged 30 to 44 years
Pop_M_45_64	Number of male usual residents aged 45 to 64 years
Pop_M_65Plus	Number of male usual residents aged 65+ years
Pop_F_0_14	Number of female usual residents aged 0 to 14 years
Pop_F_15_29	Number of female usual residents aged 15 to 29 years
Pop_F_30_44	Number of female usual residents aged 30 to 44 years
Pop_F_45_64	Number of female usual residents aged 45 to 64 years
Pop_F_65Plus	Number of female usual residents aged 65+ years
Total_MRSA_Cases	Total MRSA cases
HA_MRSA_Cases	Total HA-MRSA cases
CA_MRSA_Cases	Total CA-MRSA cases
Exp_Age_Gender_Standarised_Total_MRSA_Cases	Expected age and gender standarised MRSA cases
Exp_Age_Gender_Standarised_HA_MRSA_Cases	Expected age and gender standarised HA-MRSA cases
Exp_Age_Gender_Standarised_CA_MRSA_Cases	Expected age and gender standarised CA-MRSA cases
Numbers_Hospital_Attendance	Hospital Attendance: Number of usual residents (> 1 year of age) admitted to hospital or who attended AE (%)
Percentage_Hospital_Attendace	Hospital Attendance: Percentage of usual residents (> 1 year of age) admitted to hospital or who attended AE (%)
IMD_Score	Deprivation: Index of multiple deprivation score
HH_Deprived_1_2_3_4_Dim_Perc	Deprivation: Households deprived in 1-4 dimensions (%)
HH_Deprived_2_3_4_Dim_Perc	Deprivation: Households deprived in 2-4 dimensions (%)
HH_Deprived_3_4_Dim_Perc	Deprivation: Households deprived in 3-4 dimensions (%)
HH_Deprived_1_2_Dim_Perc	Deprivation: Households deprived in 1-2 dimensions (%)
HH_Deprived_2_3_Dim_Perc	Deprivation: Households deprived in 2-3 dimensions (%)
Housing_Score	Barriers to Housing: Barriers to housing and services domain score
GeoBarriers	Barriers to Housing: Geographical barriers sub-domain score
WiderBarriers	Barriers to Housing: Wider barriers sub-domain score
Environment_Score	Environment: Living environment deprivation domain score
Indoors_Environment_SD	Environment: Indoors living environment sub-domain score
Outdoors_Environment_SD	Environment: Outdoors living environment sub-domain score
Pop_Density	Number of Persons per hectare
Persons_Living_In_Communal_Establishment_Perc	Usual Residents Living in Communal Establishments: Any communal establishment (%)
Persons_Living_In_Care_Homes_Perc	Usual Residents Living in Communal Establishments: Communal care homes (%)
Persons_Living_In_Other_Medical_Mental_Health_Care_Facilities_Perc	Usual Residents Living in Communal Establishments: Other communal medical and care establishments (%)
EG_White_All_Perc	Usual residents by Ethnic Group: Any White (%)
EG_Asian_All_Perc	Usual residents by Ethnic Group: Any Asian (%)
EG_Black_All_Perc	Usual residents by Ethnic Group: Any Black (%)
EG_Black_African_Perc	Usual residents by Ethnic Group: Black African (%)
EG_Black_Caribbean_Perc	Usual residents by Ethnic Group: Black Caribbean (%)
EG_Other_Arab_Perc	Usual residents by Ethnic Group: Arab (%)
Resident_Less_Than_Two_Years_UK_Perc	Usual Residents by Length of Residency in the UK: < 2 years (%)
Resident_Less_Than_Five_Years_UK_Perc	Usual Residents by Length of Residency in the UK: ≥ 2 and < 5 years (%)
Resident_Less_Than_Ten_Years_UK_Perc	Usual Residents by Length of Residency in the UK: ≥ 5 and < 10 years (%)
H_Daily_Activities_Very_Limited_Perc	Health: Usual residents with daily activities very limited (%)
H_Daily_Activities_Very_or_A_Bit_Limited_Perc	Health: Usual residents with daily activities very or ‘a little’ limited (%)
H_Very_Bad_Perc	Health: Usual residents with very bad health (%)
H_Bad_Or_Very_Bad_Perc	Health: Usual residents with bad or very bad health (%)
HHOC_Bedrooms_Minus_One_Or_Less_Perc	Household Overcrowding: Households with bedroom occupancy rating of -1 (%)
HHOC_Bedrooms_Minus_Two_Or_Less_Perc	Household Overcrowding:Households with bedroom occupancy rating of ≤ -2 (%)
DW_HH_Purpose_Build_Block_Perc	Household Spaces by Dwelling Type: Household spaces in purpose-built block of flats or tenements (%)
